# Supplementary material for: 1-Carb­oxy­methyl-3-octylimidazolium bromide
Source: Acta Crystallogr Sect E Struct Rep Online. 2011 Jun 18;67(Pt 7):o1701. doi: 10.1107/S1600536811022094 (PMC3152140; doi:10.1107/S1600536811022094)
Supplement: Supplementary file 2 [file e-67-o1701-Isup2.hkl]

# 
# h,k,l, Fc-squared, Fo-squared, sigma(Fo-squared) and status flag 
# 
data_I
_shelx_title ' sad' 
_shelx_refln_list_code          4 
_shelx_F_calc_maximum      233.62 
_exptl_crystal_F_000       664.00 
_reflns_d_resolution_high  0.8255 
 
loop_ 
 _symmetry_equiv_pos_as_xyz 
 'x, y, z' 
 '-x, y+1/2, -z+1/2' 
 '-x, -y, -z' 
 'x, -y-1/2, z-1/2' 
 
_cell_length_a     7.6745 
_cell_length_b     4.6176 
_cell_length_c    41.8663 
_cell_angle_alpha  90.000 
_cell_angle_beta   92.167 
_cell_angle_gamma  90.000 
 
_shelx_F_squared_multiplier     1.000 
 
loop_ 
 _refln_index_h 
 _refln_index_k 
 _refln_index_l 
 _refln_F_squared_calc 
 _refln_F_squared_meas 
 _refln_F_squared_sigma 
 _refln_observed_status 
   1   0   0     1389.22     1483.92     23.84 o 
   2   0   0    26473.97    26933.11    345.94 o 
   3   0   0     2231.82     2192.10     34.00 o 
   4   0   0     1994.64     1688.97     23.92 o 
   5   0   0    10654.70    10583.49    125.67 o 
   6   0   0      834.37      818.31     20.71 o 
   7   0   0      158.28      182.33     26.61 o 
   8   0   0     1486.83     1354.47     53.23 o 
   9   0   0     2597.47     2182.33     74.74 o 
   1   1   0     1126.48     1173.86     13.62 o 
   2   1   0     8229.34     8123.61     70.58 o 
   3   1   0     4084.02     4213.22     43.69 o 
   4   1   0      458.64      478.91      9.24 o 
   5   1   0      276.56      295.26     10.33 o 
   6   1   0     1458.34     1497.90     23.46 o 
   7   1   0     1099.87     1222.26     27.22 o 
   8   1   0      562.37      514.45     20.37 o 
   9   1   0       47.46       50.61     20.72 o 
   0   2   0     2156.05     2078.03     45.30 o 
   1   2   0     1099.42     1125.21     13.62 o 
   2   2   0       33.52       43.31      4.34 o 
   3   2   0       40.74       43.22      7.95 o 
   4   2   0     1488.45     1576.95     22.38 o 
   5   2   0      150.63      225.18     13.32 o 
   6   2   0       44.80      111.20     10.20 o 
   7   2   0        6.93       22.07     10.86 o 
   8   2   0       69.22      131.20     43.60 o 
   1   3   0     5134.66     4930.24     57.75 o 
   2   3   0     5967.83     5940.08     69.06 o 
   3   3   0     2914.86     2886.88     37.74 o 
   4   3   0      997.09      962.27     21.97 o 
   5   3   0      491.02      493.36     15.44 o 
   6   3   0     1485.66     1435.05     32.71 o 
   7   3   0     2314.99     2292.43     55.18 o 
   0   4   0      785.74      946.63     81.26 o 
   1   4   0     2331.82     2259.79     55.74 o 
   2   4   0     1175.25     1029.59     24.13 o 
   3   4   0     1354.60     1368.79     28.69 o 
   4   4   0     2421.17     2200.48     39.72 o 
   5   4   0     1312.64     1261.67     34.88 o 
   6   4   0      410.68      429.24     28.00 o 
   1   5   0       19.08      213.46     30.29 o 
   2   5   0       53.43      224.26     38.50 o 
   3   5   0       13.68       69.85     16.67 o 
   4   5   0        4.54       89.62     26.85 o 
  -9   1   1      102.33      131.09     22.81 o 
  -8   1   1      118.10      153.21     21.02 o 
  -7   1   1     1119.50     1095.95     19.70 o 
  -6   1   1     2677.83     2720.87     29.39 o 
  -5   1   1     2200.13     2218.63     24.22 o 
  -4   1   1      250.26      265.95      7.32 o 
  -3   1   1      380.00      360.27      6.98 o 
  -2   1   1     5195.70     5207.31     52.22 o 
  -1   1   1    13276.95    13372.79    126.70 o 
   0   1   1     4667.62     4410.95     42.53 o 
   1   1   1       34.13       51.66      3.07 o 
   2   1   1     4191.09     4430.46     48.20 o 
   3   1   1     5745.93     5851.75     63.52 o 
   4   1   1    11741.90    11919.81    169.42 o 
   5   1   1      105.59      136.34      7.02 o 
   6   1   1      328.18      375.71     10.17 o 
   7   1   1     2007.81     1971.84     41.36 o 
   8   1   1      945.42      957.15     25.81 o 
   9   1   1      496.64      490.42     32.28 o 
  -8   2   1     2028.41     1783.67     57.26 o 
  -7   2   1      351.64      360.43     14.89 o 
  -6   2   1       31.32       54.56     10.02 o 
  -5   2   1     2294.04     2278.19     30.86 o 
  -4   2   1     3666.66     3643.79     43.20 o 
  -3   2   1     2487.60     2299.95     30.06 o 
  -2   2   1      429.21      388.78      7.09 o 
  -1   2   1       16.28       39.09      3.58 o 
   0   2   1     5264.21     5136.13     66.89 o 
   1   2   1     9128.65     9052.96     99.54 o 
   2   2   1     2839.68     2771.80     33.89 o 
   3   2   1       36.36       82.22      7.24 o 
   4   2   1      309.38      308.49     10.34 o 
   5   2   1     2802.82     2670.90     30.85 o 
   6   2   1     3839.12     3630.24     69.87 o 
   7   2   1      578.07      541.10     16.67 o 
   8   2   1       23.63       36.63     14.96 o 
  -7   3   1      327.78      431.34     19.83 o 
  -6   3   1      133.81      182.33     26.05 o 
  -5   3   1      282.34      365.62     31.14 o 
  -4   3   1      144.28      196.27     12.18 o 
  -3   3   1      218.69      274.92     11.57 o 
  -2   3   1     1284.79     1447.69     47.94 o 
  -1   3   1      183.81      196.56     14.44 o 
   0   3   1      953.79      921.70     19.25 o 
   1   3   1       50.23      116.04     14.82 o 
   2   3   1     1597.27     1442.19     21.72 o 
   3   3   1      652.33      673.66     17.63 o 
   4   3   1      224.72      386.79     12.55 o 
   5   3   1       29.20       72.79     10.29 o 
   6   3   1        0.92       44.61     15.37 o 
   7   3   1      354.72      540.32     83.24 o 
  -6   4   1        0.45       48.36     31.14 o 
  -5   4   1      948.89      870.48     21.62 o 
  -4   4   1       22.49      227.63     36.24 o 
  -3   4   1       56.42      232.56     35.81 o 
  -2   4   1      618.22      654.39     38.66 o 
  -1   4   1       20.68      222.74     46.43 o 
   0   4   1     1827.15     1886.79     33.72 o 
   1   4   1       84.04      550.71     50.96 o 
   2   4   1      367.63      396.98     19.30 o 
   3   4   1      258.47      297.30     17.36 o 
   4   4   1      182.63      260.14     24.68 o 
   5   4   1      869.06      905.50     23.82 o 
   6   4   1       31.11      247.45     40.77 o 
  -4   5   1       70.83       69.30     17.09 o 
  -3   5   1      505.80      455.63     20.77 o 
  -2   5   1      708.10      620.51     22.32 o 
  -1   5   1     1528.13     1368.78     30.90 o 
   0   5   1     1556.83     1418.56     59.75 o 
   1   5   1       59.86      158.22     40.95 o 
   2   5   1     2413.21     2167.31     41.05 o 
   3   5   1      261.27      292.28     18.84 o 
   4   5   1      697.88      667.21     24.53 o 
  -9   0   2      823.00      735.56     42.47 o 
  -8   0   2     2269.09     2155.71     70.78 o 
  -7   0   2     2773.97     2669.87     78.71 o 
  -6   0   2     2435.90     2434.69     34.26 o 
  -5   0   2     1459.05     1473.47     22.53 o 
  -4   0   2     1765.34     1572.79     22.21 o 
  -3   0   2    19667.51    19916.28    241.55 o 
  -2   0   2    21197.28    21439.50    260.15 o 
  -1   0   2     1110.14      963.40     10.64 o 
   2   0   2    54577.62    54459.16   2054.35 o 
   3   0   2     3918.75     3964.05     48.74 o 
   4   0   2     3068.99     3275.91     42.29 o 
   5   0   2     3320.42     3247.22     43.15 o 
   6   0   2     1812.24     1702.65     27.12 o 
   7   0   2     3918.07     3794.03     51.32 o 
   8   0   2      417.06      351.64     31.71 o 
   9   0   2      282.10      240.66     32.84 o 
  -9   1   2      398.45      395.03     25.23 o 
  -8   1   2        1.63        4.10     17.50 o 
  -7   1   2       30.85       64.52     12.49 o 
  -6   1   2     1555.34     1528.59     18.93 o 
  -5   1   2     1410.36     1365.87     16.73 o 
  -4   1   2     3171.96     3276.96     33.01 o 
  -3   1   2      292.09      304.44      6.14 o 
  -2   1   2     1687.78     1553.30     17.59 o 
  -1   1   2    39902.48    38898.98    363.13 o 
   0   1   2     1881.54     1908.45     19.39 o 
   1   1   2     6296.87     6345.45     62.89 o 
   2   1   2      724.32      701.48      9.75 o 
   3   1   2     1101.05     1362.30     14.93 o 
   4   1   2     6204.06     6300.82     78.86 o 
   5   1   2     2893.64     2990.19     28.98 o 
   6   1   2        9.56       32.58      6.51 o 
   7   1   2      712.32      794.62     20.01 o 
   8   1   2      815.23      765.39     25.85 o 
   9   1   2      641.86      714.57     30.63 o 
  -8   2   2      121.18      204.98     31.14 o 
  -7   2   2       62.74      142.79     14.38 o 
  -6   2   2      342.51      431.40     37.92 o 
  -5   2   2       23.22       50.80      8.38 o 
  -4   2   2      845.80      891.65     15.60 o 
  -3   2   2      275.41      287.12      8.03 o 
  -2   2   2      691.43      720.87      9.77 o 
  -1   2   2        3.90       10.15      3.38 o 
   0   2   2      367.36      387.53     10.38 o 
   1   2   2      972.62      947.76     14.05 o 
   2   2   2      482.17      478.31     10.07 o 
   3   2   2      351.44      458.76     30.98 o 
   4   2   2      246.86      252.10      9.93 o 
   5   2   2       61.08      107.60     10.89 o 
   6   2   2      618.97      750.15     33.51 o 
   7   2   2        3.29       50.00     12.95 o 
   8   2   2        7.95       23.78     25.48 o 
  -7   3   2       97.95      138.64     16.45 o 
  -6   3   2     1691.60     1637.46     51.53 o 
  -5   3   2     5012.23     4993.60     67.80 o 
  -4   3   2     1939.35     1962.99     31.47 o 
  -3   3   2       24.79       39.63      7.72 o 
  -2   3   2     3568.33     3443.62     42.84 o 
  -1   3   2     7000.14     6819.44     86.59 o 
   0   3   2     3045.10     2948.65     47.40 o 
   1   3   2      549.23      517.54     14.74 o 
   2   3   2      643.33      665.41     13.67 o 
   3   3   2     2002.16     1841.62     23.26 o 
   4   3   2     3995.30     4045.92     51.06 o 
   5   3   2     1566.07     1587.53     23.34 o 
   6   3   2       76.55      100.25     12.66 o 
   7   3   2      725.00      740.26     21.25 o 
  -5   4   2        1.64       48.83     15.34 o 
  -4   4   2     1368.19     1288.71     28.80 o 
  -3   4   2     3423.17     3246.93     51.20 o 
  -2   4   2     1285.17     1321.61     27.68 o 
  -1   4   2      291.68      308.73     15.32 o 
   0   4   2     1149.16     1189.36     30.06 o 
   1   4   2     3271.29     3180.74     49.33 o 
   2   4   2      489.71      514.52     17.80 o 
   3   4   2     1137.28     1098.07     25.57 o 
   4   4   2      492.49      424.72     18.31 o 
   5   4   2     1199.61     1156.43     26.55 o 
   6   4   2     2659.65     2371.83    173.56 o 
  -4   5   2        0.37      127.93     31.38 o 
  -3   5   2      156.26      202.46     25.17 o 
  -2   5   2        8.44       68.60     20.87 o 
  -1   5   2      441.99      559.55     61.71 o 
   0   5   2      115.06      173.28     20.02 o 
   1   5   2      966.40      809.29     24.27 o 
   2   5   2        2.00      188.47     45.87 o 
   3   5   2      627.68      513.91     21.74 o 
   4   5   2       42.58      418.46     48.70 o 
  -9   1   3      733.04      712.53     24.73 o 
  -8   1   3      448.94      439.45     24.01 o 
  -7   1   3      393.85      351.67     21.02 o 
  -6   1   3      893.14      897.32     16.27 o 
  -5   1   3     2108.40     2083.64     22.73 o 
  -4   1   3     1983.96     1884.31     18.82 o 
  -3   1   3     3343.53     3379.58     34.44 o 
  -2   1   3      734.92      774.57     11.57 o 
  -1   1   3     3271.64     3364.04     29.82 o 
   0   1   3     7048.36     6973.75     75.78 o 
   1   1   3    16154.96    16075.37    176.56 o 
   2   1   3       47.99       58.03      3.45 o 
   3   1   3      301.59      319.46      6.87 o 
   4   1   3      546.23      483.94      8.62 o 
   5   1   3     4837.11     4821.00     43.87 o 
   6   1   3     3537.53     3485.42     33.82 o 
   7   1   3        4.51       36.38      9.61 o 
   8   1   3      234.55      260.45     21.82 o 
   9   1   3     1018.57     1017.06     58.61 o 
  -8   2   3      811.48      708.74     23.52 o 
  -7   2   3     1459.35     1412.49     25.21 o 
  -6   2   3     3414.44     3361.04     43.97 o 
  -5   2   3      317.81      317.55     11.74 o 
  -4   2   3      476.22      499.86     11.89 o 
  -3   2   3     1855.54     1796.77     21.81 o 
  -2   2   3     5141.37     4980.40     46.14 o 
  -1   2   3     6421.30     6307.66     62.06 o 
   0   2   3     1118.65     1124.87     13.59 o 
   1   2   3      327.14      265.59      7.13 o 
   2   2   3     3678.42     3583.03     45.59 o 
   3   2   3    19968.80    21012.72    227.88 o 
   4   2   3     2248.36     2236.22     25.31 o 
   5   2   3     1529.24     1672.20     19.61 o 
   6   2   3     1739.49     1654.39     20.45 o 
   7   2   3      644.93      596.67     15.42 o 
   8   2   3     1993.27     1833.01    188.56 o 
  -7   3   3        4.73      117.21     27.18 o 
  -6   3   3        4.51       57.49     16.00 o 
  -5   3   3      644.08      755.92     22.71 o 
  -4   3   3     1139.67     1198.89     23.11 o 
  -3   3   3        4.47       27.28      9.24 o 
  -2   3   3       70.91       78.88      7.40 o 
  -1   3   3        4.75       29.73      5.78 o 
   0   3   3     1105.09     1293.96     29.83 o 
   1   3   3      669.21      698.96     20.84 o 
   2   3   3      146.89      167.81      9.41 o 
   3   3   3        5.42       15.10      5.85 o 
   4   3   3      616.67      700.41     13.09 o 
   5   3   3      764.10      859.04     16.61 o 
   6   3   3       85.22      132.33     11.20 o 
   7   3   3       17.61       69.56     18.96 o 
  -6   4   3      102.66      167.04     35.67 o 
  -5   4   3        2.68       68.77     45.58 o 
  -4   4   3       59.65      118.14     15.59 o 
  -3   4   3      138.09      308.15     21.51 o 
  -2   4   3      983.19     1095.57     25.01 o 
  -1   4   3      505.16      613.50     48.30 o 
   0   4   3       64.95      235.60     24.62 o 
   1   4   3        8.57       63.10     31.43 o 
   2   4   3      929.98      883.58     22.27 o 
   3   4   3     1216.76     1339.59     31.10 o 
   4   4   3      354.71      382.99     17.77 o 
   5   4   3       49.31       74.92     13.62 o 
   6   4   3      215.31      281.99     41.34 o 
  -4   5   3     1786.47     1632.63     62.03 o 
  -3   5   3      458.94      415.69     20.28 o 
  -2   5   3       62.74       59.77     15.27 o 
  -1   5   3     2066.86     1829.31     36.53 o 
   0   5   3      810.03      732.67     25.58 o 
   1   5   3      609.89      644.70     22.14 o 
   2   5   3     1513.98     1305.32     36.86 o 
   3   5   3       45.83       91.01     16.33 o 
   4   5   3     4510.09     3907.00     93.09 o 
  -9   0   4      372.62      344.28     33.97 o 
  -8   0   4       71.25       62.29     26.05 o 
  -7   0   4     2859.77     2685.72     79.27 o 
  -6   0   4     6430.64     6401.76     95.48 o 
  -5   0   4     4737.71     4848.81     59.95 o 
  -4   0   4     1197.34     1253.73     16.18 o 
  -3   0   4     8835.86     9188.69    113.77 o 
  -2   0   4    25152.50    25750.00    259.66 o 
  -1   0   4      610.47      750.60     13.37 o 
   1   0   4       12.78       29.21     11.61 o 
   2   0   4      403.43      410.45     10.06 o 
   3   0   4    10519.63    10652.59    197.90 o 
   4   0   4    16917.87    17298.29    201.26 o 
   5   0   4      483.53      460.65     13.04 o 
   6   0   4     4682.96     4655.43     60.64 o 
   7   0   4      932.33      904.00     20.02 o 
   8   0   4      520.46      519.82     36.24 o 
   9   0   4      996.41      815.97     45.30 o 
  -9   1   4      654.26      629.36     23.85 o 
  -8   1   4      514.39      472.02     24.22 o 
  -7   1   4     1046.80     1031.84     31.03 o 
  -6   1   4       27.90       28.42      7.25 o 
  -5   1   4      169.44      169.59      6.75 o 
  -4   1   4     5137.84     5263.72     80.46 o 
  -3   1   4     3881.75     3823.53     44.79 o 
  -2   1   4     1762.36     1768.20     19.26 o 
  -1   1   4     8851.81     8853.37     79.46 o 
   0   1   4       21.64       33.22      2.84 o 
   1   1   4     7702.95     7881.46     80.92 o 
   2   1   4     3249.70     3238.52     32.42 o 
   3   1   4       76.85      112.43      7.05 o 
   4   1   4     2274.63     2411.35     23.82 o 
   5   1   4       32.19       89.28      7.55 o 
   6   1   4     2177.77     2160.03     23.41 o 
   7   1   4     1524.99     1556.17     22.24 o 
   8   1   4      131.60      181.20     29.44 o 
   9   1   4      669.01      642.10     29.83 o 
  -8   2   4        5.76       63.85     24.06 o 
  -7   2   4      136.68      189.14     13.32 o 
  -6   2   4     1276.16     1397.95     24.44 o 
  -5   2   4        2.93       32.58     11.37 o 
  -4   2   4       59.68       75.75      6.51 o 
  -3   2   4       25.79       48.01      5.34 o 
  -2   2   4      206.00      219.08      5.99 o 
  -1   2   4      433.10      484.89      8.23 o 
   0   2   4      244.15      286.55      8.83 o 
   1   2   4      132.81      166.39      6.92 o 
   2   2   4       46.96       60.88      5.74 o 
   3   2   4      214.47      317.19     16.60 o 
   4   2   4      590.48      691.29     15.18 o 
   5   2   4       12.20       64.21      6.89 o 
   6   2   4      408.46      421.05     22.00 o 
   7   2   4       20.66       52.16      9.74 o 
   8   2   4      123.54      205.55     31.14 o 
  -7   3   4     2003.55     1888.33     36.47 o 
  -6   3   4       10.64       34.70     16.00 o 
  -5   3   4     2526.04     2483.42     38.82 o 
  -4   3   4     4020.34     4033.70     55.14 o 
  -3   3   4     2395.31     2343.41     28.06 o 
  -2   3   4      749.19      734.39     12.46 o 
  -1   3   4      630.63      619.77     10.67 o 
   0   3   4     3550.90     3451.90     49.40 o 
   1   3   4     3075.42     3013.80     44.14 o 
   2   3   4     2538.40     2519.53     32.78 o 
   3   3   4      284.00      286.28      9.88 o 
   4   3   4     1379.53     1365.63     18.61 o 
   5   3   4     2541.92     2473.35     31.75 o 
   6   3   4      650.68      692.85     16.61 o 
   7   3   4      448.53      470.13     18.15 o 
  -6   4   4     1866.68     1772.19    120.33 o 
  -5   4   4     1160.53     1133.10     54.93 o 
  -4   4   4        3.42       39.42     14.07 o 
  -3   4   4      288.71      332.54     16.26 o 
  -2   4   4     1158.79     1174.71     25.84 o 
  -1   4   4     3005.15     2781.40     74.70 o 
   0   4   4     1586.72     1432.79     28.37 o 
   1   4   4        2.18       32.80     14.22 o 
   2   4   4     1380.83     1241.53     26.61 o 
   3   4   4     4087.78     3917.32     59.25 o 
   4   4   4      143.89      245.89     28.20 o 
   5   4   4      127.15      173.02     14.47 o 
   6   4   4       79.46      100.12     21.34 o 
  -4   5   4       10.70      231.90     43.58 o 
  -3   5   4        4.41      193.88     43.99 o 
  -2   5   4       17.72      132.03     48.34 o 
  -1   5   4      109.65      194.84     31.78 o 
   0   5   4        9.28       45.19     15.76 o 
   1   5   4       84.20      180.10     20.42 o 
   2   5   4      105.45      504.53     49.26 o 
   3   5   4       71.33      109.67     16.49 o 
   4   5   4        5.01      385.40     48.13 o 
  -9   1   5       57.50       98.42     18.08 o 
  -8   1   5      765.40      732.26     28.42 o 
  -7   1   5     2803.53     2644.25     55.45 o 
  -6   1   5      325.41      355.11     14.42 o 
  -5   1   5      162.97      167.52      6.95 o 
  -4   1   5      302.73      309.10      8.50 o 
  -3   1   5     4832.18     4745.18     45.90 o 
  -2   1   5    15324.08    15510.76    148.67 o 
  -1   1   5     6271.27     6080.37     54.65 o 
   0   1   5     1659.59     1627.32     28.07 o 
   1   1   5     8946.37     8973.64     92.30 o 
   2   1   5    11860.23    11954.56    112.85 o 
   3   1   5     6838.69     6620.75    155.25 o 
   4   1   5      288.65      326.69     10.25 o 
   5   1   5     1728.82     1728.56     17.82 o 
   6   1   5       57.58      102.84      7.93 o 
   7   1   5     3166.56     3167.75     35.24 o 
   8   1   5     2971.83     2654.26    104.19 o 
   9   1   5      126.08      189.72     24.41 o 
  -8   2   5      664.20      671.98     24.12 o 
  -7   2   5       56.77       71.64     11.79 o 
  -6   2   5     2838.12     2815.20     38.49 o 
  -5   2   5     3076.33     2934.89     40.20 o 
  -4   2   5     2457.88     2393.03     27.07 o 
  -3   2   5     2265.96     2374.69     27.31 o 
  -2   2   5      982.98      944.33     12.29 o 
  -1   2   5     7673.12     7525.47     73.73 o 
   0   2   5    12899.52    12595.88    171.87 o 
   1   2   5     4873.58     4817.36     54.73 o 
   2   2   5      137.44      134.56      6.94 o 
   3   2   5     4729.38     4750.84     42.78 o 
   4   2   5     4294.43     4221.25     43.08 o 
   5   2   5     5805.76     5944.88     54.11 o 
   6   2   5      566.30      592.69     12.49 o 
   7   2   5      191.13      260.71     12.03 o 
   8   2   5     1936.37     1830.09     63.01 o 
  -7   3   5      403.19      694.53    124.29 o 
  -6   3   5      289.21      323.26     27.46 o 
  -5   3   5      148.38      199.40     13.92 o 
  -4   3   5      418.42      476.93     15.65 o 
  -3   3   5       66.36       97.65      7.61 o 
  -2   3   5      710.67      831.96     19.79 o 
  -1   3   5      540.53      625.04     11.06 o 
   0   3   5      184.33      226.52     15.46 o 
   1   3   5      306.87      366.66     18.23 o 
   2   3   5     1247.04     1479.51     41.55 o 
   3   3   5      211.84      231.25     13.40 o 
   4   3   5       15.90       29.30      6.78 o 
   5   3   5      121.35      171.08     10.49 o 
   6   3   5      243.25      261.87     12.92 o 
   7   3   5      345.53      469.81     18.26 o 
  -6   4   5       20.54      133.07     36.81 o 
  -5   4   5      467.85      605.43     38.79 o 
  -4   4   5      594.74      582.14     22.48 o 
  -3   4   5      279.12      318.50     19.37 o 
  -2   4   5      325.61      354.53     17.75 o 
  -1   4   5      697.66      717.16     33.70 o 
   0   4   5      979.82     1039.65     48.79 o 
   1   4   5      405.80      502.80     38.74 o 
   2   4   5      108.11      161.33     13.54 o 
   3   4   5      541.90      670.26     21.96 o 
   4   4   5      904.43      856.76     26.23 o 
   5   4   5      369.92      430.77     16.93 o 
   6   4   5      215.27      233.99     24.76 o 
  -4   5   5      705.17      629.58     26.23 o 
  -3   5   5     1514.45     1326.03     31.56 o 
  -2   5   5     1952.49     1751.34     46.81 o 
  -1   5   5       85.97      121.98     16.07 o 
   0   5   5       25.90       31.54     14.29 o 
   1   5   5     1694.33     1529.93     34.82 o 
   2   5   5     2672.82     2315.72     42.54 o 
   3   5   5      421.41      427.13     20.95 o 
   4   5   5       97.87      136.56     18.20 o 
  -9   0   6     1674.53     1479.04     58.89 o 
  -8   0   6     3460.57     2968.28     88.33 o 
  -7   0   6        6.66       -9.63     20.95 o 
  -6   0   6      368.60      390.15     28.31 o 
  -5   0   6     8720.78     8992.27    108.08 o 
  -4   0   6     6796.19     6560.93     68.13 o 
  -3   0   6     2145.70     2167.86     23.70 o 
  -2   0   6     3239.13     3342.36     53.49 o 
  -1   0   6      745.62      812.58     10.95 o 
   0   0   6    11650.95    10885.22    167.59 o 
   1   0   6     2537.05     2688.97     63.14 o 
   3   0   6     2202.54     2364.85     37.41 o 
   4   0   6     2142.41     2059.62     34.59 o 
   5   0   6     3156.00     3128.44     42.90 o 
   6   0   6     5770.86     5685.83     72.70 o 
   7   0   6      559.81      543.60     16.95 o 
   8   0   6     3674.31     3191.95     94.00 o 
   9   0   6      433.11      375.99     36.24 o 
  -9   1   6        6.39        7.26     19.61 o 
  -8   1   6      232.02      248.86     21.22 o 
  -7   1   6     1624.84     1670.15     40.84 o 
  -6   1   6     1104.89     1124.12     27.25 o 
  -5   1   6      770.51      785.37     14.27 o 
  -4   1   6      649.54      706.90     10.82 o 
  -3   1   6     2141.20     2118.18     22.27 o 
  -2   1   6     2389.69     2270.18     24.25 o 
  -1   1   6      575.94      579.71      6.88 o 
   0   1   6     4975.68     4968.76     49.87 o 
   1   1   6     2183.24     2206.96     24.40 o 
   2   1   6     3648.11     3659.86     31.60 o 
   3   1   6     2866.31     2910.59     38.99 o 
   4   1   6      819.98      756.23     10.73 o 
   5   1   6        9.34       24.23      5.34 o 
   6   1   6     1137.69     1110.65     14.29 o 
   7   1   6      122.83      268.90     27.61 o 
   8   1   6      459.04      558.87     29.44 o 
   9   1   6      650.61      586.25     29.22 o 
  -8   2   6      570.06      634.37     31.14 o 
  -7   2   6       18.59       61.01     25.06 o 
  -6   2   6      951.19      960.51     19.56 o 
  -5   2   6        3.86       37.59      7.15 o 
  -4   2   6      113.31      189.37     12.03 o 
  -3   2   6       79.54      137.15      7.60 o 
  -2   2   6       53.58       89.55      4.70 o 
  -1   2   6      403.50      438.18      8.10 o 
   0   2   6       96.83      168.99      7.11 o 
   1   2   6      169.18      180.18      8.78 o 
   2   2   6      737.09      821.45     11.93 o 
   3   2   6      132.53      159.20      6.51 o 
   4   2   6      892.79     1036.62     14.41 o 
   5   2   6       90.80      218.61     19.21 o 
   6   2   6       71.52      177.08     15.56 o 
   7   2   6      467.00      530.02     15.63 o 
   8   2   6      131.80      245.55     33.35 o 
  -7   3   6     2902.07     2848.62     71.31 o 
  -6   3   6     1169.43     1175.01     34.22 o 
  -5   3   6       65.68       87.62     15.78 o 
  -4   3   6        2.07       13.04      7.95 o 
  -3   3   6     1243.45     1225.02     17.97 o 
  -2   3   6     5820.02     5699.72     58.55 o 
  -1   3   6     2767.56     2813.80     31.10 o 
   0   3   6       17.34       22.26      5.02 o 
   1   3   6      156.22      161.55     10.54 o 
   2   3   6     4857.52     4680.37    116.05 o 
   3   3   6     2891.45     2771.95     36.23 o 
   4   3   6      522.04      560.30     11.65 o 
   5   3   6       22.69       34.40      8.78 o 
   6   3   6       22.94       46.37     10.19 o 
   7   3   6     2018.12     1897.23     54.12 o 
  -6   4   6      605.04      555.96     36.24 o 
  -5   4   6     1005.44      998.31     37.64 o 
  -4   4   6      615.90      671.35     23.82 o 
  -3   4   6     1514.61     1418.38     29.85 o 
  -2   4   6      102.79      110.20     12.93 o 
  -1   4   6      853.00      793.29     20.91 o 
   0   4   6     2969.58     2744.48     44.20 o 
   1   4   6     2450.40     2359.15     39.56 o 
   2   4   6      341.80      408.59     18.14 o 
   3   4   6      276.95      295.23     16.06 o 
   4   4   6      680.03      650.95     21.08 o 
   5   4   6     1531.54     1540.55     28.60 o 
   6   4   6      297.50      389.43     26.11 o 
  -4   5   6       21.97      108.70     19.22 o 
  -3   5   6        2.42       97.69     17.97 o 
  -2   5   6      103.33      291.00     37.89 o 
  -1   5   6      249.88      338.51     29.79 o 
   0   5   6        4.51       66.73     27.38 o 
   1   5   6      160.58      194.50     26.50 o 
   2   5   6        2.98      142.28     36.34 o 
   3   5   6       62.84      133.67     19.49 o 
  -9   1   7      622.82      591.21     28.42 o 
  -8   1   7        1.23       10.35     17.73 o 
  -7   1   7      735.50      766.21     27.22 o 
  -6   1   7     1281.37     1341.87     25.42 o 
  -5   1   7     3745.74     3706.72     39.46 o 
  -4   1   7     3699.45     3691.02     37.38 o 
  -3   1   7        9.49        9.84      4.27 o 
  -2   1   7    11026.42    11227.92    108.31 o 
  -1   1   7    17565.19    17430.59    147.18 o 
   0   1   7     2037.40     2050.60     21.95 o 
   1   1   7     2405.08     2473.56     30.68 o 
   2   1   7     4773.96     4879.97     41.39 o 
   3   1   7     8102.35     8073.34    112.72 o 
   4   1   7     3215.80     3113.30     29.21 o 
   5   1   7     1713.86     1723.79     18.08 o 
   6   1   7       32.27       54.94      6.53 o 
   7   1   7     3852.52     3678.95     48.45 o 
   8   1   7      613.32      676.14     23.22 o 
   9   1   7      374.56      394.63     26.43 o 
  -8   2   7     2827.22     2732.85     57.29 o 
  -7   2   7     1131.07     1140.65     27.31 o 
  -6   2   7      230.10      247.58     12.60 o 
  -5   2   7      129.81      148.91      8.74 o 
  -4   2   7     3948.92     3831.51     47.22 o 
  -3   2   7    13967.99    14465.39    158.90 o 
  -2   2   7     3310.92     3373.84     34.13 o 
  -1   2   7      151.79      180.54      6.03 o 
   0   2   7     5052.88     4902.40     62.30 o 
   1   2   7     8989.31     8765.44    122.31 o 
   2   2   7     6606.08     6576.57     63.82 o 
   3   2   7      863.82      794.78     11.23 o 
   4   2   7      259.15      242.51      8.72 o 
   5   2   7     2078.05     2044.00     22.92 o 
   6   2   7     4514.94     4461.03     44.10 o 
   7   2   7     3120.13     3037.29     60.48 o 
   8   2   7        9.49       17.69     12.25 o 
  -7   3   7      327.90      529.73     21.33 o 
  -6   3   7      476.23      541.19     25.22 o 
  -5   3   7       38.92       69.07     20.95 o 
  -4   3   7      253.81      344.25     25.62 o 
  -3   3   7       17.79       48.62      6.86 o 
  -2   3   7      812.28      963.67     24.68 o 
  -1   3   7     1166.70     1224.62     25.07 o 
   0   3   7      433.14      443.94     10.84 o 
   1   3   7       49.37      202.76     22.37 o 
   2   3   7      486.99      545.25     13.26 o 
   3   3   7      125.55      158.89     10.67 o 
   4   3   7      760.01      835.85     15.27 o 
   5   3   7      117.95      177.52     10.16 o 
   6   3   7       41.22       76.81     10.56 o 
   7   3   7      144.24      207.74     23.06 o 
  -6   4   7      280.66      307.57     27.48 o 
  -5   4   7      225.64      282.73     26.33 o 
  -4   4   7      572.43      586.15     22.62 o 
  -3   4   7     1707.25     1762.36     34.18 o 
  -2   4   7       82.59      147.92     16.92 o 
  -1   4   7        5.28       53.76     20.02 o 
   0   4   7      437.35      495.25     30.34 o 
   1   4   7      664.45      748.60     39.88 o 
   2   4   7     1140.80     1174.01     26.01 o 
   3   4   7       32.22       66.01     15.00 o 
   4   4   7        2.46       25.54     12.43 o 
   5   4   7      497.89      563.62     18.39 o 
   6   4   7     1030.23      993.59     28.44 o 
  -4   5   7      499.48      458.20     23.80 o 
  -3   5   7      138.63      148.77     17.96 o 
  -2   5   7     1180.92     1073.81     27.97 o 
  -1   5   7     2286.19     2045.77     49.69 o 
   0   5   7     1621.65     1480.08     33.10 o 
   1   5   7        1.75       13.01     13.93 o 
   2   5   7      391.61      365.05     19.66 o 
   3   5   7      905.62      849.91     26.40 o 
  -9   0   8      207.34      204.42     33.41 o 
  -8   0   8     2360.20     2232.72     72.48 o 
  -7   0   8     1814.82     1822.19     61.15 o 
  -6   0   8     2960.01     2919.02     82.11 o 
  -5   0   8      320.35      330.49      8.15 o 
  -4   0   8      602.14      493.01     11.42 o 
  -3   0   8    10903.61    11200.23    171.21 o 
  -2   0   8     4221.06     4193.90     66.23 o 
  -1   0   8     3858.00     3935.37     46.78 o 
   0   0   8     1041.39      927.65     13.65 o 
   1   0   8     2527.10     2446.38     62.57 o 
   2   0   8    14576.49    14553.41    392.41 o 
   3   0   8     1631.33     1434.01     25.88 o 
   4   0   8     1987.14     2096.00     35.96 o 
   5   0   8      264.48      283.40     15.68 o 
   6   0   8     2790.07     2697.58     39.78 o 
   7   0   8     1772.78     1781.70     30.80 o 
   8   0   8     2303.73     2031.70     69.08 o 
   9   0   8      422.82      369.76     37.37 o 
  -9   1   8      798.44      766.89     31.22 o 
  -8   1   8      140.48      195.73     22.42 o 
  -7   1   8        0.98       -0.70     15.60 o 
  -6   1   8     1229.57     1263.39     20.97 o 
  -5   1   8     1801.82     1750.58     20.18 o 
  -4   1   8     1024.51      973.54     12.93 o 
  -3   1   8        4.37       -3.43      4.19 o 
  -2   1   8       17.20       37.28      3.69 o 
  -1   1   8     3005.51     2977.84     27.75 o 
   0   1   8     2589.52     2599.11     31.31 o 
   1   1   8     2097.94     2079.55     20.53 o 
   2   1   8      668.07      696.47      8.37 o 
   3   1   8      708.07      675.49     10.96 o 
   4   1   8     3815.35     3844.68     37.85 o 
   5   1   8     1361.65     1372.45     16.67 o 
   6   1   8      125.23      166.33      8.03 o 
   7   1   8       44.11      110.53     11.39 o 
   8   1   8      229.73      254.31     14.55 o 
  -8   2   8      523.78      599.51     36.93 o 
  -7   2   8       13.74       93.32     18.98 o 
  -6   2   8        9.00       36.52     15.01 o 
  -5   2   8      163.95      182.91     12.31 o 
  -4   2   8      123.30      163.71      9.58 o 
  -3   2   8      452.04      584.49     25.83 o 
  -2   2   8      537.63      590.65      9.77 o 
  -1   2   8      333.00      352.38      7.76 o 
   0   2   8      386.12      406.89      8.07 o 
   1   2   8      238.92      268.46     10.66 o 
   2   2   8      895.89      951.22     14.83 o 
   3   2   8        3.22       29.13      5.46 o 
   4   2   8        4.09       10.69      5.14 o 
   5   2   8      574.08      606.80     11.97 o 
   6   2   8      448.28      602.49     35.23 o 
   7   2   8      299.48      414.97     16.67 o 
   8   2   8       32.73      108.45     24.44 o 
  -7   3   8      357.82      382.14     26.90 o 
  -6   3   8      245.60      272.88     21.61 o 
  -5   3   8      732.41      804.89     20.80 o 
  -4   3   8     3723.45     3754.23     54.69 o 
  -3   3   8      792.90      773.24     14.20 o 
  -2   3   8      950.52      973.78     15.14 o 
  -1   3   8     2843.77     2795.16     31.41 o 
   0   3   8     2862.13     2740.53     33.89 o 
   1   3   8     3666.43     3658.26     52.08 o 
   2   3   8      150.91      159.65      9.48 o 
   3   3   8      661.55      665.45     14.61 o 
   4   3   8     1497.81     1512.43     21.26 o 
   5   3   8     1677.66     1625.70     20.35 o 
   6   3   8     1683.66     1654.75     24.69 o 
   7   3   8      177.09      190.08     18.03 o 
  -6   4   8      243.94      368.53     51.81 o 
  -5   4   8      184.00      219.94     32.28 o 
  -4   4   8      232.86      247.22     18.61 o 
  -3   4   8     2867.81     2696.97     45.29 o 
  -2   4   8     1852.78     1712.58     37.43 o 
  -1   4   8      437.64      445.35     17.17 o 
   0   4   8       43.48       79.29     12.26 o 
   1   4   8     1121.58     1082.08     27.31 o 
   2   4   8     1380.73     1374.11     28.37 o 
   3   4   8     1819.90     1805.93     37.36 o 
   4   4   8      264.93      286.32     14.52 o 
   5   4   8       84.15      123.70     13.68 o 
   6   4   8     1292.22     1222.22     25.94 o 
  -3   5   8       29.19       83.82     20.36 o 
  -2   5   8       27.37       92.84     17.39 o 
  -1   5   8      267.59      380.46     26.84 o 
   0   5   8       10.80      399.23     61.44 o 
   1   5   8       29.34      244.62     43.03 o 
   2   5   8        9.56      257.36     67.10 o 
   3   5   8       25.63       62.43     15.65 o 
  -9   1   9     1328.62     1235.92     38.64 o 
  -8   1   9      698.66      721.16     28.23 o 
  -7   1   9      807.09      819.28     28.43 o 
  -6   1   9       11.55       26.49      8.25 o 
  -5   1   9     2084.51     2080.19     24.83 o 
  -4   1   9    10250.95    10419.20    114.35 o 
  -3   1   9     3721.31     3730.83     43.24 o 
  -2   1   9       75.17      105.59      5.29 o 
  -1   1   9     1264.00     1240.22     13.03 o 
   0   1   9     2154.45     2138.40     23.26 o 
   1   1   9    20586.18    20653.70    168.85 o 
   2   1   9     1788.03     1753.44     16.72 o 
   3   1   9       51.54       50.76      4.22 o 
   4   1   9     2444.17     2410.50     25.75 o 
   5   1   9     5708.15     5715.26     82.75 o 
   6   1   9     1934.70     1885.00     20.40 o 
   7   1   9       27.27       60.39      8.73 o 
   8   1   9      132.89      175.59     14.02 o 
  -8   2   9      302.08      338.76     19.89 o 
  -7   2   9     1143.63     1094.94     27.30 o 
  -6   2   9     4462.90     4529.17     57.60 o 
  -5   2   9     3986.61     4175.83     52.38 o 
  -4   2   9        0.07        1.69      6.79 o 
  -3   2   9     6484.02     6716.64     67.46 o 
  -2   2   9     8429.86     8375.77     72.09 o 
  -1   2   9     3563.47     3294.04     31.01 o 
   0   2   9     2631.10     2594.56     28.66 o 
   1   2   9      711.33      723.13     12.21 o 
   2   2   9     5167.86     5162.20     56.31 o 
   3   2   9     7376.15     7317.23     63.72 o 
   4   2   9     2127.99     2103.91     21.55 o 
   5   2   9      559.64      554.23     11.69 o 
   6   2   9     2051.33     2007.11     24.73 o 
   7   2   9     2101.94     2015.67     58.76 o 
   8   2   9      994.00      948.39     25.66 o 
  -7   3   9        1.96       24.91     19.22 o 
  -6   3   9        7.19       37.14     17.39 o 
  -5   3   9       88.21      111.66     12.81 o 
  -4   3   9     1559.36     1771.85     31.13 o 
  -3   3   9      341.10      410.34     11.81 o 
  -2   3   9        8.81       29.88      5.92 o 
  -1   3   9      198.24      216.59     12.18 o 
   0   3   9      992.44     1003.51     16.46 o 
   1   3   9      449.35      518.81     39.13 o 
   2   3   9      156.05      175.21      9.55 o 
   3   3   9      126.56      166.37     12.39 o 
   4   3   9      323.13      360.66     11.37 o 
   5   3   9      397.56      487.21     18.20 o 
   6   3   9      529.48      719.38     32.11 o 
   7   3   9       23.64       53.59     15.74 o 
  -6   4   9      928.12      952.77     39.16 o 
  -5   4   9      243.96      318.23     43.60 o 
  -4   4   9        4.30       18.99     14.52 o 
  -3   4   9     1235.44     1259.41     28.35 o 
  -2   4   9      424.56      517.56     22.07 o 
  -1   4   9      453.83      535.38     23.87 o 
   0   4   9      203.22      219.83     17.60 o 
   1   4   9        5.59       52.34     19.29 o 
   2   4   9      884.84      894.89     22.58 o 
   3   4   9      888.38      971.89     51.82 o 
   4   4   9      521.97      599.69     24.92 o 
   5   4   9       69.87      116.86     13.63 o 
   6   4   9      169.49      264.97     23.23 o 
  -3   5   9      651.95      554.10     22.94 o 
  -2   5   9      224.86      235.39     18.97 o 
  -1   5   9      767.94      659.64     22.96 o 
   0   5   9     1175.67     1050.02     27.95 o 
   1   5   9     1881.63     1777.13     39.49 o 
   2   5   9     1091.73      979.20     26.93 o 
   3   5   9        5.15        5.17     14.77 o 
  -9   0  10     1081.86      872.59     45.87 o 
  -8   0  10      205.44      190.26     30.01 o 
  -7   0  10      882.93      838.62     40.77 o 
  -6   0  10     2687.91     2548.89     49.65 o 
  -5   0  10     3341.16     3336.32     59.23 o 
  -4   0  10     4580.98     4922.33     80.81 o 
  -3   0  10      334.89      336.99     12.34 o 
  -2   0  10     2107.03     2219.60     37.71 o 
  -1   0  10     8595.94     8424.64     84.97 o 
   0   0  10    17030.65    16588.34    226.88 o 
   1   0  10     2501.15     2417.46     38.79 o 
   2   0  10     2004.20     2012.51     45.87 o 
   4   0  10     6078.53     6038.45     90.60 o 
   5   0  10     2273.28     2103.06     38.13 o 
   6   0  10      652.68      706.23     26.05 o 
   7   0  10      119.51      129.72     13.33 o 
   8   0  10     3278.16     3129.74     72.62 o 
   9   0  10     1966.77     1860.70     69.08 o 
  -9   1  10      117.53      170.97     23.22 o 
  -8   1  10      273.35      366.61     24.63 o 
  -7   1  10     2257.03     2208.75     57.76 o 
  -6   1  10        3.51       13.86     10.57 o 
  -5   1  10       24.64       27.73      6.18 o 
  -4   1  10     1710.72     1766.93     24.39 o 
  -3   1  10     1449.05     1412.40     19.31 o 
  -2   1  10     2866.62     2961.07     31.08 o 
  -1   1  10      193.80      211.82      4.54 o 
   0   1  10      793.73      748.30     10.19 o 
   1   1  10     5122.44     5089.42     42.86 o 
   2   1  10     5693.63     5643.06     47.83 o 
   3   1  10     1123.07     1165.06     13.56 o 
   4   1  10      231.13      261.13      8.67 o 
   5   1  10      424.13      490.00     13.96 o 
   6   1  10     1237.02     1323.36     16.40 o 
   7   1  10     1016.78     1013.68     16.45 o 
   8   1  10      228.88      274.76     15.55 o 
  -8   2  10      256.13      284.86     38.18 o 
  -7   2  10      190.33      210.50     17.23 o 
  -6   2  10      170.80      331.09     25.62 o 
  -5   2  10      910.57     1057.72     45.11 o 
  -4   2  10      321.62      360.95     11.58 o 
  -3   2  10      246.94      294.13     14.30 o 
  -2   2  10      625.52      670.88      9.27 o 
  -1   2  10       51.82       97.76      5.56 o 
   0   2  10     1553.57     1637.49     24.22 o 
   1   2  10      208.58      225.83      7.42 o 
   2   2  10        4.86       15.78      4.81 o 
   3   2  10      122.45      208.35     12.78 o 
   4   2  10      327.09      383.05      8.75 o 
   5   2  10     1625.17     1667.86     22.81 o 
   6   2  10       53.46       87.69      9.54 o 
   7   2  10       40.19       85.98     11.50 o 
   8   2  10      223.11      330.87     20.19 o 
  -7   3  10      216.31      296.30     25.77 o 
  -6   3  10      458.06      569.13     66.25 o 
  -5   3  10       10.18        6.18     10.89 o 
  -4   3  10     2686.82     2780.66     43.36 o 
  -3   3  10     2711.61     2692.82     33.73 o 
  -2   3  10     1426.46     1386.93     19.21 o 
  -1   3  10      773.08      795.66     13.44 o 
   0   3  10      526.79      518.94     11.82 o 
   1   3  10     5073.96     5050.56     63.26 o 
   2   3  10     2695.38     2676.10     34.57 o 
   3   3  10     1303.38     1354.00     21.68 o 
   4   3  10      112.64      150.05      9.21 o 
   5   3  10     1176.31     1209.02     18.58 o 
   6   3  10     2847.58     2794.07     68.00 o 
   7   3  10      969.19      971.40     64.55 o 
  -6   4  10      702.22      746.39     35.75 o 
  -5   4  10     2929.46     2767.45     68.94 o 
  -4   4  10      356.36      347.05     20.08 o 
  -3   4  10       82.47      138.13     14.55 o 
  -2   4  10      915.97      878.24     23.02 o 
  -1   4  10     1666.78     1578.45     30.77 o 
   0   4  10     1872.79     1865.80     34.01 o 
   1   4  10      339.33      360.29     24.52 o 
   2   4  10        4.54       24.41     11.34 o 
   3   4  10     1874.90     1845.64     34.42 o 
   4   4  10     1595.80     1487.18     25.78 o 
   5   4  10     1446.47     1410.50     27.47 o 
   6   4  10       34.92       47.04     16.15 o 
  -3   5  10       61.45      152.81     18.07 o 
  -2   5  10       11.32      105.70     49.83 o 
  -1   5  10       11.96      105.57     22.88 o 
   0   5  10        4.63       56.38     18.89 o 
   1   5  10       11.49      380.95     53.79 o 
   2   5  10      101.54      292.53     22.73 o 
   3   5  10       19.32       90.27     27.86 o 
  -8   1  11     1830.15     1649.73     95.13 o 
  -7   1  11     3673.95     3672.13     72.07 o 
  -6   1  11     1346.70     1403.09     27.91 o 
  -5   1  11      178.95      198.48     10.28 o 
  -4   1  11     3672.59     3876.77     46.34 o 
  -3   1  11     2769.48     2695.06     32.72 o 
  -2   1  11     2277.94     2119.12     23.44 o 
  -1   1  11     8734.97     8730.31     74.84 o 
   0   1  11      579.93      609.78      8.09 o 
   1   1  11     8907.97     9027.09     74.57 o 
   2   1  11     7663.34     7618.12     63.55 o 
   3   1  11     3511.11     3542.11     33.33 o 
   4   1  11      385.03      371.98      9.90 o 
   5   1  11      740.31      762.19     13.17 o 
   6   1  11     1176.97     1211.64     16.58 o 
   7   1  11     1489.00     1557.66     20.86 o 
   8   1  11      390.65      437.07     16.73 o 
  -8   2  11     1115.91     1109.08     29.58 o 
  -7   2  11       25.96       38.54     14.57 o 
  -6   2  11     1422.90     1487.06     25.97 o 
  -5   2  11     6186.70     6393.45     76.26 o 
  -4   2  11     4010.13     3961.47     42.92 o 
  -3   2  11      593.69      563.72     10.45 o 
  -2   2  11      592.37      559.48      8.78 o 
  -1   2  11     2374.78     2257.99     23.61 o 
   0   2  11    16721.56    16587.27    254.76 o 
   1   2  11     3389.47     3262.11     37.24 o 
   2   2  11       15.73       32.18      5.17 o 
   3   2  11     2232.72     2325.46     23.28 o 
   4   2  11     2977.70     2942.67     28.18 o 
   5   2  11     4316.63     4278.73     46.69 o 
   6   2  11      142.96      174.11     10.13 o 
   7   2  11       28.67       44.15     10.49 o 
   8   2  11      433.32      410.00     17.17 o 
  -7   3  11       12.79      139.53     69.08 o 
  -6   3  11     2092.77     2229.82     82.33 o 
  -5   3  11        9.35       32.01     11.68 o 
  -4   3  11      450.78      560.87     21.82 o 
  -3   3  11      251.59      329.65     11.33 o 
  -2   3  11     1115.31     1104.22     16.81 o 
  -1   3  11      271.22      318.23     10.52 o 
   0   3  11       99.87      123.95      8.04 o 
   1   3  11       27.04       49.72      9.73 o 
   2   3  11      778.21      822.49     15.52 o 
   3   3  11      585.66      633.28     13.55 o 
   4   3  11      208.67      294.31     13.07 o 
   5   3  11       37.10       72.81      8.70 o 
   6   3  11      279.17      364.76     30.99 o 
   7   3  11      228.83      370.83     54.08 o 
  -6   4  11       26.05      130.50     31.43 o 
  -5   4  11     1473.33     1565.13     48.14 o 
  -4   4  11      529.78      531.29     23.86 o 
  -3   4  11        2.60       87.69     27.34 o 
  -2   4  11       17.04       66.67     12.41 o 
  -1   4  11      372.07      383.08     18.35 o 
   0   4  11     1550.92     1616.05     38.09 o 
   1   4  11      745.74      809.62     33.43 o 
   2   4  11       69.95      107.22     19.54 o 
   3   4  11      575.33      575.59     19.61 o 
   4   4  11      254.76      308.05     14.55 o 
   5   4  11       82.36      267.88     16.59 o 
   6   4  11      155.05      239.72     20.15 o 
  -3   5  11      736.41      630.91     23.91 o 
  -2   5  11     1933.36     1814.37     42.29 o 
  -1   5  11      544.38      516.17     21.54 o 
   0   5  11      182.02      166.24     17.36 o 
   1   5  11     1419.57     1304.12     30.73 o 
   2   5  11     2610.03     2360.64     52.57 o 
   3   5  11      688.62      638.68     26.18 o 
  -9   0  12     1266.71     1135.90     52.09 o 
  -8   0  12     2030.52     1972.25     67.95 o 
  -7   0  12      416.01      457.53     32.84 o 
  -6   0  12      732.25      692.16     23.13 o 
  -5   0  12     2547.74     2536.85     47.87 o 
  -4   0  12     6090.48     6146.85     99.18 o 
  -3   0  12     6641.08     6749.08    106.18 o 
  -2   0  12     5090.96     5072.13     80.18 o 
  -1   0  12      515.70      514.49      8.44 o 
   0   0  12    21747.87    20734.85    239.99 o 
   1   0  12    16383.08    15528.25    319.08 o 
   2   0  12     4706.28     4439.55    154.59 o 
   3   0  12      127.17      145.82     16.70 o 
   4   0  12      292.04      287.21     14.67 o 
   5   0  12     4658.80     4721.32     81.54 o 
   6   0  12     7315.15     7408.24    168.74 o 
   7   0  12     1005.74     1028.75     23.58 o 
   8   0  12       92.17      135.34     15.45 o 
  -8   1  12      429.07      465.31     75.88 o 
  -7   1  12      712.78      761.65     21.90 o 
  -6   1  12      160.62      252.80     17.14 o 
  -5   1  12     2802.57     3017.44     38.92 o 
  -4   1  12      100.67      112.96      8.11 o 
  -3   1  12      416.35      434.97     10.06 o 
  -2   1  12     2539.01     2524.24     27.39 o 
  -1   1  12     3485.09     3351.14     30.37 o 
   0   1  12     7447.74     7369.82     66.13 o 
   1   1  12     1534.10     1578.83     15.19 o 
   2   1  12     1635.71     1626.64     15.90 o 
   3   1  12     1549.79     1506.68     16.49 o 
   4   1  12     1495.02     1428.51     17.81 o 
   5   1  12     1386.24     1427.78     18.82 o 
   6   1  12       43.16       62.82      8.86 o 
   7   1  12     1482.46     1500.30     20.64 o 
   8   1  12     1338.85     1374.84     25.98 o 
  -8   2  12      118.92      200.31     23.42 o 
  -7   2  12       40.73       84.44     14.71 o 
  -6   2  12     1300.96     1245.13     23.43 o 
  -5   2  12       15.92       81.16     12.19 o 
  -4   2  12     2339.54     2474.69     29.23 o 
  -3   2  12      125.26      133.89      7.28 o 
  -2   2  12       98.29      130.75      6.50 o 
  -1   2  12        5.58       13.81      3.43 o 
   0   2  12     1751.56     1937.76     28.44 o 
   1   2  12       82.87      138.84      7.61 o 
   2   2  12      472.40      537.11      9.76 o 
   3   2  12      787.04      845.39     11.74 o 
   4   2  12      129.30      174.07      7.46 o 
   5   2  12     1041.67     1088.06     23.51 o 
   6   2  12      114.50      181.81     11.15 o 
   7   2  12       68.55      109.00     12.45 o 
   8   2  12       40.31       61.82     21.09 o 
  -7   3  12     1354.47     1414.20     41.22 o 
  -6   3  12     5188.80     5080.71     91.75 o 
  -5   3  12      621.43      654.63     20.04 o 
  -4   3  12       94.45      149.80     26.63 o 
  -3   3  12      133.65      162.18     11.44 o 
  -2   3  12     1316.87     1347.06     19.26 o 
  -1   3  12     6824.85     6811.32     69.47 o 
   0   3  12     1835.36     1748.51     27.46 o 
   1   3  12       45.55       62.42      8.42 o 
   2   3  12     1332.55     1344.10     20.84 o 
   3   3  12     3583.11     3546.85     47.92 o 
   4   3  12     5560.79     5533.67     57.55 o 
   5   3  12      198.29      234.33      9.99 o 
   6   3  12      317.34      308.60     12.16 o 
   7   3  12     1504.42     1462.37     31.55 o 
  -6   4  12       80.75       95.08     24.88 o 
  -5   4  12      624.36      660.27     33.15 o 
  -4   4  12      730.66      723.44     32.90 o 
  -3   4  12     2791.90     2766.07     46.92 o 
  -2   4  12      371.57      395.16     17.54 o 
  -1   4  12      132.11      172.39     14.36 o 
   0   4  12     1832.22     1816.71     33.52 o 
   1   4  12     2116.96     2072.15     37.11 o 
   2   4  12     1561.72     1480.77     32.77 o 
   3   4  12       51.92       87.63     13.20 o 
   4   4  12      211.93      239.29     14.27 o 
   5   4  12     1820.43     1796.75     28.00 o 
   6   4  12      744.94      765.36     25.60 o 
  -3   5  12       23.16       87.37     18.85 o 
  -2   5  12       38.37      250.19     31.22 o 
  -1   5  12       53.13      129.01     31.43 o 
   0   5  12        3.22      340.05     61.15 o 
   1   5  12        0.20       59.61     16.67 o 
   2   5  12       95.98      195.98     22.41 o 
   3   5  12       57.62       96.74     16.05 o 
  -8   1  13      124.40      154.69     22.22 o 
  -7   1  13       74.54      121.18     14.66 o 
  -6   1  13     3879.29     3862.70     57.78 o 
  -5   1  13     3763.90     3908.74     48.23 o 
  -4   1  13       44.74       38.21      8.17 o 
  -3   1  13        5.53       12.13      5.26 o 
  -2   1  13      307.31      237.75      5.90 o 
  -1   1  13    14113.40    13892.95    108.62 o 
   0   1  13     2707.52     2680.61     23.53 o 
   1   1  13      125.42      110.33      4.11 o 
   2   1  13      868.28      899.43     10.24 o 
   3   1  13      925.29      904.57     10.85 o 
   4   1  13     3241.52     3068.31     30.33 o 
   5   1  13     1521.73     1528.48     19.81 o 
   6   1  13      250.72      261.23     11.33 o 
   7   1  13      446.85      460.85     12.95 o 
   8   1  13      488.76      583.42     15.97 o 
  -8   2  13     1622.66     1657.92     36.67 o 
  -7   2  13     1355.86     1380.95     26.44 o 
  -6   2  13      847.58      839.86     19.56 o 
  -5   2  13      406.44      457.37     12.28 o 
  -4   2  13     1825.20     1806.73     23.08 o 
  -3   2  13     5299.43     5237.54     54.14 o 
  -2   2  13     6032.80     5953.63     55.08 o 
  -1   2  13      768.08      725.51      9.73 o 
   0   2  13     7142.08     6968.78     71.74 o 
   1   2  13     4305.12     4219.81     46.99 o 
   2   2  13     3353.54     3419.10     34.61 o 
   3   2  13     1576.52     1465.17     16.55 o 
   4   2  13        0.30       -1.67      5.49 o 
   5   2  13     1353.01     1351.05     18.33 o 
   6   2  13     1585.16     1528.28     28.37 o 
   7   2  13     1753.14     1655.22     33.13 o 
   8   2  13      330.93      337.83     16.81 o 
  -7   3  13      958.39      977.71     35.02 o 
  -6   3  13        8.89       88.33     20.95 o 
  -5   3  13      110.78      163.45     16.69 o 
  -4   3  13     3025.61     3086.54     63.82 o 
  -3   3  13       40.56       36.48      8.34 o 
  -2   3  13     1346.86     1340.48     19.26 o 
  -1   3  13      465.81      529.53     27.79 o 
   0   3  13      255.22      268.20     13.81 o 
   1   3  13      750.50      733.29     21.62 o 
   2   3  13      118.56      153.82     15.45 o 
   3   3  13      183.63      188.01      9.47 o 
   4   3  13     1017.72     1276.47     26.94 o 
   5   3  13       89.08      167.03     10.64 o 
   6   3  13       48.86       90.27     11.20 o 
   7   3  13       47.79      173.29     24.29 o 
  -6   4  13       53.09      129.93     38.22 o 
  -5   4  13       78.22      133.50     34.26 o 
  -4   4  13       15.35       53.38     20.67 o 
  -3   4  13     1728.20     1882.33     36.47 o 
  -2   4  13      895.68      936.69     25.99 o 
  -1   4  13       48.08       97.09     21.68 o 
   0   4  13     1172.11     1154.54     40.61 o 
   1   4  13     1174.86     1138.41     27.04 o 
   2   4  13       25.22       86.94     13.51 o 
   3   4  13        6.35      148.36     30.58 o 
   4   4  13      114.32      157.28     13.10 o 
   5   4  13       46.62      117.69     20.76 o 
  -3   5  13        1.87       24.56     16.27 o 
  -2   5  13      413.36      394.75     20.68 o 
  -1   5  13     1712.03     1518.29     33.75 o 
   0   5  13     2210.84     2048.96     39.83 o 
   1   5  13       17.65       32.97     14.96 o 
   2   5  13      201.97      244.51     19.08 o 
   3   5  13      279.71      282.07     22.34 o 
  -9   0  14        8.62      -14.16     28.31 o 
  -8   0  14     1062.70      920.16     44.73 o 
  -7   0  14     1203.44     1256.03     33.41 o 
  -6   0  14     6613.61     6610.11    126.27 o 
  -5   0  14      478.99      478.52     18.86 o 
  -4   0  14       61.47       81.82     10.72 o 
  -3   0  14     5399.73     5537.21     88.79 o 
  -2   0  14    14945.47    14908.28    173.26 o 
  -1   0  14    19283.84    19279.73    192.61 o 
   0   0  14        4.92        4.64      5.41 o 
   1   0  14     3097.17     2984.01     81.04 o 
   2   0  14     6786.62     6431.11    251.98 o 
   3   0  14    10289.57    10056.51    198.47 o 
   4   0  14     7448.23     7764.41    152.32 o 
   5   0  14      494.47      541.01     19.72 o 
   6   0  14     5021.19     5050.87     85.50 o 
   7   0  14     1682.79     1779.61     32.46 o 
   8   0  14     1537.08     1488.08     47.91 o 
  -8   1  14      425.46      438.56     25.42 o 
  -7   1  14      202.83      240.30     16.41 o 
  -6   1  14      363.76      440.57     14.24 o 
  -5   1  14     1700.63     1732.36     25.87 o 
  -4   1  14     1040.66     1049.92     17.61 o 
  -3   1  14     3888.82     3991.63     46.69 o 
  -2   1  14     1313.09     1394.64     16.27 o 
  -1   1  14     9121.01     9425.92     74.76 o 
   0   1  14     8332.22     8277.85     75.35 o 
   1   1  14      156.68      125.32      4.29 o 
   2   1  14      797.24      778.87      9.39 o 
   3   1  14       74.10      112.47      6.26 o 
   4   1  14     1462.77     1409.28     33.33 o 
   5   1  14     4108.05     4096.25     46.34 o 
   6   1  14      836.31      846.88     19.26 o 
   7   1  14        3.65       28.29      9.43 o 
   8   1  14      315.75      337.69     14.31 o 
  -8   2  14        1.71       55.95     17.25 o 
  -7   2  14     2014.30     2051.26     33.68 o 
  -6   2  14       13.01       57.54     12.03 o 
  -5   2  14     1056.23     1078.68     17.86 o 
  -4   2  14      764.70      788.38     14.00 o 
  -3   2  14      851.27      929.61     18.67 o 
  -2   2  14     6763.83     7046.27     70.37 o 
  -1   2  14      811.59      737.52     10.11 o 
   0   2  14       76.41      127.07      7.82 o 
   1   2  14        3.62       11.75      4.87 o 
   2   2  14     1286.80     1349.31     15.32 o 
   3   2  14     1239.11     1284.40     15.30 o 
   4   2  14        1.55       11.83      5.65 o 
   5   2  14       95.21      111.35      8.01 o 
   6   2  14       97.56      141.26     11.56 o 
   7   2  14       42.60      119.28     15.80 o 
   8   2  14       89.15      217.15     30.48 o 
  -7   3  14      646.88      634.44     30.40 o 
  -6   3  14      138.01      149.27     16.21 o 
  -5   3  14     3622.29     3714.83     56.93 o 
  -4   3  14     6267.16     6392.63     87.82 o 
  -3   3  14      318.44      351.04     12.43 o 
  -2   3  14       42.77       71.75      7.71 o 
  -1   3  14     1633.15     1596.06     21.38 o 
   0   3  14     1985.54     1961.69     26.99 o 
   1   3  14     6360.41     6398.51     85.52 o 
   2   3  14     1798.30     1728.71     29.42 o 
   3   3  14       68.97       85.15      7.40 o 
   4   3  14     5839.18     5673.17     72.37 o 
   5   3  14     2506.74     2500.89     39.50 o 
   6   3  14      944.43      952.67     24.10 o 
   7   3  14       39.78       55.81     12.31 o 
  -6   4  14      827.04      884.21     40.13 o 
  -5   4  14      716.87      648.36     34.10 o 
  -4   4  14      176.46      184.31     24.87 o 
  -3   4  14     1649.30     1631.94     36.97 o 
  -2   4  14     1645.66     1643.97     32.88 o 
  -1   4  14     1843.34     1899.69     35.30 o 
   0   4  14      118.56      172.73     14.33 o 
   1   4  14      599.19      599.54     19.40 o 
   2   4  14     1649.10     1595.63     37.68 o 
   3   4  14     2418.72     2341.48     40.08 o 
   4   4  14      513.11      560.72     17.24 o 
   5   4  14        9.88       28.56     13.05 o 
  -3   5  14      109.96      172.67     23.95 o 
  -2   5  14        5.43       72.49     18.88 o 
  -1   5  14      106.08      198.13     20.13 o 
   0   5  14        1.41      154.92     37.32 o 
   1   5  14       41.95       80.26     15.83 o 
   2   5  14        3.45       55.17     16.64 o 
   3   5  14       13.78       76.69     27.13 o 
  -8   1  15      658.00      689.57     29.22 o 
  -7   1  15     1075.02     1086.88     26.17 o 
  -6   1  15        4.50       12.54      9.60 o 
  -5   1  15      289.07      260.50     11.42 o 
  -4   1  15     4909.76     5011.02     58.56 o 
  -3   1  15     6488.53     6686.24     75.06 o 
  -2   1  15       48.94       85.34      4.76 o 
  -1   1  15     6794.13     7127.00     57.29 o 
   0   1  15      138.52      219.49      8.42 o 
   1   1  15     1146.26     1017.91     11.15 o 
   2   1  15     1743.65     1608.17     15.10 o 
   3   1  15     2507.80     2590.62     23.90 o 
   4   1  15      394.24      362.84      8.88 o 
   5   1  15     1981.97     1938.93     27.88 o 
   6   1  15     1876.18     1802.09     29.01 o 
   7   1  15      760.78      793.49     15.90 o 
   8   1  15       81.89      128.23     12.89 o 
  -8   2  15       32.31       58.25     17.91 o 
  -7   2  15     1194.85     1195.97     28.43 o 
  -6   2  15     2396.35     2489.56     36.96 o 
  -5   2  15     1731.93     1759.98     24.25 o 
  -4   2  15      672.51      690.97     13.34 o 
  -3   2  15      815.86      848.96     13.64 o 
  -2   2  15     5393.33     5394.67     55.08 o 
  -1   2  15     2919.25     2665.94     37.69 o 
   0   2  15     2088.49     2094.76     27.35 o 
   1   2  15      207.71      212.04      7.81 o 
   2   2  15      898.96      844.79     11.54 o 
   3   2  15     5463.35     5334.69     49.57 o 
   4   2  15     2612.11     2595.59     27.59 o 
   5   2  15      968.73      938.36     17.06 o 
   6   2  15      118.25      149.77     14.04 o 
   7   2  15      606.39      565.61     15.92 o 
   8   2  15     1485.29     1363.89     46.01 o 
  -7   3  15      235.89      400.43     51.67 o 
  -6   3  15       50.73       69.21     14.72 o 
  -5   3  15     1140.96     1192.77     26.76 o 
  -4   3  15      302.64      468.17     43.14 o 
  -3   3  15      253.35      328.25     32.66 o 
  -2   3  15     1864.88     1924.54     26.65 o 
  -1   3  15      205.07      231.14      9.50 o 
   0   3  15     1079.66     1121.95     20.04 o 
   1   3  15     1632.90     1651.79     46.75 o 
   2   3  15      264.89      283.79     16.12 o 
   3   3  15       64.76      103.35      7.83 o 
   4   3  15      422.44      515.51     19.39 o 
   5   3  15       53.60      136.87     17.43 o 
   6   3  15      384.12      498.26     18.23 o 
   7   3  15       52.45       97.89     14.88 o 
  -5   4  15       17.05      208.38     33.41 o 
  -4   4  15      168.12      187.67     25.03 o 
  -3   4  15       90.68      149.90     17.23 o 
  -2   4  15       43.79      121.50     14.29 o 
  -1   4  15     2659.50     2637.27     44.25 o 
   0   4  15        9.27       70.36     22.79 o 
   1   4  15      280.61      292.77     19.79 o 
   2   4  15       28.17       49.82     12.09 o 
   3   4  15      151.79      288.19     16.39 o 
   4   4  15      837.74      875.63     18.11 o 
   5   4  15       46.89      121.32     14.60 o 
  -3   5  15     1192.51     1099.78     33.37 o 
  -2   5  15      463.69      406.44     21.24 o 
  -1   5  15      487.70      450.56     21.07 o 
   0   5  15      683.18      655.47     23.54 o 
   1   5  15      400.25      358.57     19.75 o 
   2   5  15     1042.78      996.86     42.38 o 
   3   5  15      508.04      469.22     21.76 o 
  -8   0  16      990.83      960.36     47.56 o 
  -7   0  16       28.80       31.77     15.78 o 
  -6   0  16     4737.06     4856.48     84.60 o 
  -5   0  16     3894.42     3941.98     69.22 o 
  -4   0  16     5886.04     5948.80     96.77 o 
  -3   0  16     1343.13     1301.89     27.15 o 
  -2   0  16     1562.30     1536.29     21.78 o 
  -1   0  16    18304.20    17996.28    181.11 o 
   0   0  16    10909.32    10628.45    125.38 o 
   1   0  16     5875.29     5709.31     82.42 o 
   2   0  16      602.67      627.37     20.10 o 
   3   0  16     8358.27     8232.25    284.26 o 
   4   0  16    14091.06    14487.25    202.38 o 
   5   0  16     1351.84     1297.19     29.83 o 
   6   0  16       59.06       80.56     15.37 o 
   7   0  16       20.91       38.63     13.75 o 
   8   0  16     1890.90     1839.31     35.08 o 
  -8   1  16      183.05      243.09     18.00 o 
  -7   1  16     2069.56     2152.82     33.13 o 
  -6   1  16      781.91      792.24     17.92 o 
  -5   1  16       35.26       42.53      8.89 o 
  -4   1  16     2005.13     2140.12     28.99 o 
  -3   1  16     2626.75     2523.39     31.87 o 
  -2   1  16     1655.87     1503.27     15.22 o 
  -1   1  16     1535.80     1698.76     26.35 o 
   0   1  16       96.35      128.38      5.55 o 
   1   1  16     3724.88     3799.32     33.35 o 
   2   1  16     5110.40     5154.30     41.37 o 
   3   1  16     2751.39     2840.40     25.92 o 
   4   1  16        1.54        7.11      4.24 o 
   5   1  16     1292.77     1298.69     31.74 o 
   6   1  16      568.31      596.05     15.95 o 
   7   1  16      838.25      878.47     18.12 o 
   8   1  16      267.94      337.58     14.74 o 
  -8   2  16      179.43      259.71     47.07 o 
  -7   2  16      223.94      281.55     16.01 o 
  -6   2  16       97.00      157.57     13.06 o 
  -5   2  16     1078.45     1231.92     25.97 o 
  -4   2  16        3.63       26.27      6.91 o 
  -3   2  16      877.15      965.24     14.85 o 
  -2   2  16      784.57      893.34     16.25 o 
  -1   2  16     1771.31     2029.05     23.74 o 
   0   2  16    13694.11    14282.43    135.04 o 
   1   2  16     1388.21     1438.69     17.54 o 
   2   2  16     1962.12     2030.25     20.90 o 
   3   2  16     1384.90     1393.35     16.27 o 
   4   2  16       30.01       69.58      6.55 o 
   5   2  16       22.42       86.28     10.79 o 
   6   2  16        9.07       23.82      9.55 o 
   7   2  16       73.47      124.29     15.66 o 
   8   2  16       99.59      218.39     36.93 o 
  -7   3  16     1783.60     1803.10     37.44 o 
  -6   3  16      482.20      478.73     20.13 o 
  -5   3  16       79.14      115.72     13.94 o 
  -4   3  16      534.94      536.24     17.96 o 
  -3   3  16     4570.71     4545.10     64.69 o 
  -2   3  16     8198.34     8128.71     83.04 o 
  -1   3  16      194.86      200.26      9.37 o 
   0   3  16      833.04      797.83     16.76 o 
   1   3  16     2792.81     2735.22     41.55 o 
   2   3  16     4016.13     4090.50     57.86 o 
   3   3  16     3018.78     3076.30     29.03 o 
   4   3  16       29.69       35.60      7.08 o 
   5   3  16      656.94      664.14     14.72 o 
   6   3  16     1426.88     1446.92     33.80 o 
   7   3  16      989.77      959.39     46.18 o 
  -5   4  16     1994.59     1998.29     58.19 o 
  -4   4  16      476.52      533.01     30.96 o 
  -3   4  16      264.20      263.97     19.07 o 
  -2   4  16      579.93      570.15     20.62 o 
  -1   4  16     1445.60     1511.77     31.00 o 
   0   4  16     2495.55     2468.08     41.72 o 
   1   4  16     1361.56     1417.83     32.22 o 
   2   4  16        4.51      164.21     32.28 o 
   3   4  16     2432.98     2353.85     34.11 o 
   4   4  16      908.68      968.32     18.89 o 
   5   4  16      935.35      904.55     23.01 o 
  -3   5  16        3.27      113.41     20.06 o 
  -2   5  16      155.72      336.64     39.04 o 
  -1   5  16      130.86      170.40     18.20 o 
   0   5  16      156.97      179.86     18.16 o 
   1   5  16      147.05      179.40     18.15 o 
   2   5  16       12.45       96.71     16.21 o 
  -8   1  17      191.43      216.27     18.56 o 
  -7   1  17     1801.36     1872.99     30.37 o 
  -6   1  17     1504.19     1561.07     26.05 o 
  -5   1  17      854.29      872.13     17.60 o 
  -4   1  17       70.33      116.44      8.59 o 
  -3   1  17      393.35      324.63      9.83 o 
  -2   1  17     6438.07     6223.51     54.06 o 
  -1   1  17     7696.55     7929.73     58.65 o 
   0   1  17       35.57       63.65      4.70 o 
   1   1  17      519.62      546.70      8.68 o 
   2   1  17      703.97      614.98     10.34 o 
   3   1  17     5502.30     5616.55     47.16 o 
   4   1  17     1733.83     1675.10     19.23 o 
   5   1  17      104.01      145.96     11.21 o 
   6   1  17      156.27      197.58     13.03 o 
   7   1  17     2041.39     1977.43     41.51 o 
   8   1  17     1282.09     1273.89     21.02 o 
  -8   2  17     1506.40     1492.86     29.75 o 
  -7   2  17      303.84      304.98     15.96 o 
  -6   2  17      353.28      352.31     12.76 o 
  -5   2  17     3597.64     3543.11     41.09 o 
  -4   2  17     1850.24     1902.85     24.72 o 
  -3   2  17     1806.92     1835.28     23.02 o 
  -2   2  17      261.02      283.63      8.42 o 
  -1   2  17      132.05      173.67      6.78 o 
   0   2  17     6585.01     6540.38     64.51 o 
   1   2  17     3924.43     3812.27     34.81 o 
   2   2  17     4458.11     4553.40     41.01 o 
   3   2  17      103.84      118.56      6.40 o 
   4   2  17     1897.28     1835.02     21.44 o 
   5   2  17     3758.37     3656.19     51.87 o 
   6   2  17     1161.92     1173.90     26.40 o 
   7   2  17      706.63      694.81     19.29 o 
  -7   3  17      307.18      487.53     37.63 o 
  -6   3  17      348.81      466.95     20.19 o 
  -5   3  17       94.01      155.03     15.25 o 
  -4   3  17        0.17       18.50     10.78 o 
  -3   3  17      874.46      958.37     32.10 o 
  -2   3  17      203.21      354.86     34.82 o 
  -1   3  17       10.92       93.07     27.68 o 
   0   3  17     1904.12     1906.70     29.13 o 
   1   3  17        2.91       24.04      8.54 o 
   2   3  17     3548.13     3530.95     37.87 o 
   3   3  17      244.68      317.55     10.59 o 
   4   3  17       25.60       38.40      7.09 o 
   5   3  17      111.22      147.21     10.51 o 
   6   3  17       79.10      145.47     14.63 o 
   7   3  17      112.82      221.65     15.91 o 
  -5   4  17      173.62      376.16     65.97 o 
  -4   4  17      806.24      851.29     37.11 o 
  -3   4  17      161.46      266.04     22.31 o 
  -2   4  17      537.47      516.82     20.04 o 
  -1   4  17        4.56       62.79     15.94 o 
   0   4  17      505.43      627.82     58.36 o 
   1   4  17     1970.30     1979.77     70.57 o 
   2   4  17     2323.19     2185.55     38.38 o 
   3   4  17      290.68      334.62     14.53 o 
   4   4  17      842.73      812.41     18.48 o 
   5   4  17      100.02      224.66     21.99 o 
  -2   5  17     1823.90     1660.94     39.02 o 
  -1   5  17      576.29      550.72     22.58 o 
   0   5  17      272.95      272.72     19.33 o 
   1   5  17       18.56       24.12     15.52 o 
   2   5  17     1036.21      894.93     27.30 o 
  -8   0  18     4179.48     3687.80     74.74 o 
  -7   0  18     1578.57     1588.34     66.53 o 
  -6   0  18      123.58      124.32     16.84 o 
  -5   0  18      838.49      843.91     24.51 o 
  -4   0  18     5549.50     5440.46     89.59 o 
  -3   0  18    12962.72    13012.51    200.31 o 
  -2   0  18     2065.31     1945.65     26.86 o 
  -1   0  18      959.73      954.08     17.31 o 
   0   0  18     3000.72     3004.38     39.55 o 
   1   0  18    11389.36    11248.17    155.89 o 
   2   0  18    11181.46    10688.49    150.09 o 
   3   0  18       20.26        5.36     10.06 o 
   4   0  18     1592.36     1568.95     33.05 o 
   6   0  18     4511.38     4371.37     72.37 o 
   7   0  18     1637.92     1635.41     37.97 o 
   8   0  18        4.63       24.14     15.58 o 
  -8   1  18      141.56      160.00     17.46 o 
  -7   1  18      846.05      870.92     20.31 o 
  -6   1  18      903.60      971.99     20.06 o 
  -5   1  18     2294.87     2320.21     32.44 o 
  -4   1  18      667.46      644.04     14.21 o 
  -3   1  18      158.37      152.40      8.34 o 
  -2   1  18     8010.55     8224.68     70.64 o 
  -1   1  18     1012.76      992.92     19.61 o 
   0   1  18       34.16       31.49      4.62 o 
   1   1  18     2530.48     2720.31     27.29 o 
   2   1  18      520.55      526.19      8.32 o 
   3   1  18     5589.61     5636.06     51.37 o 
   4   1  18     1028.00      997.90     16.14 o 
   5   1  18       61.98       77.93     10.50 o 
   6   1  18       97.01       98.06     13.73 o 
   7   1  18      540.44      585.04     16.20 o 
   8   1  18      579.31      677.43     22.79 o 
  -8   2  18      127.60      226.48     26.29 o 
  -7   2  18       63.70      137.90     15.61 o 
  -6   2  18       63.87      104.24     13.59 o 
  -5   2  18      269.05      300.40     14.63 o 
  -4   2  18       47.25       65.85      9.13 o 
  -3   2  18     1550.63     1627.08     21.25 o 
  -2   2  18      348.02      410.71      9.75 o 
  -1   2  18     2671.22     2662.10     30.07 o 
   0   2  18      357.98      433.24     19.05 o 
   1   2  18     1821.85     1962.28     20.33 o 
   2   2  18     3238.43     3353.21     31.53 o 
   3   2  18      225.34      265.66      7.79 o 
   4   2  18      911.59      899.88     13.91 o 
   5   2  18      251.15      340.22     15.28 o 
   6   2  18       18.45      102.20     20.02 o 
   7   2  18      241.86      362.90     24.26 o 
  -7   3  18      931.38      938.61     27.56 o 
  -6   3  18     1648.78     1664.40     34.55 o 
  -5   3  18     1028.12     1136.87     29.59 o 
  -4   3  18      910.63      895.91     22.53 o 
  -3   3  18        4.92       16.52     10.12 o 
  -2   3  18     2527.93     2386.49     31.63 o 
  -1   3  18     9591.92     9433.79     95.09 o 
   0   3  18     3359.40     3440.49     42.96 o 
   1   3  18      533.79      527.65     15.96 o 
   2   3  18     4339.93     4273.26     48.27 o 
   3   3  18      532.40      569.76     11.94 o 
   4   3  18      499.68      595.53     12.12 o 
   5   3  18     1206.95     1179.60     24.47 o 
   6   3  18      285.19      272.28     15.84 o 
  -5   4  18      351.92      352.41     30.43 o 
  -4   4  18      859.38      921.25     38.59 o 
  -3   4  18     2193.14     2228.38     45.90 o 
  -2   4  18      627.49      625.40     21.35 o 
  -1   4  18      260.71      237.11     16.17 o 
   0   4  18     2135.78     2036.00     44.95 o 
   1   4  18     2872.61     2764.07     45.25 o 
   2   4  18      830.47      912.49     23.47 o 
   3   4  18       51.53      106.13     12.66 o 
   4   4  18       27.55       60.84     13.07 o 
   5   4  18     1215.29     1220.07     30.36 o 
  -2   5  18       35.30      145.00     20.52 o 
  -1   5  18       50.85      143.41     22.52 o 
   0   5  18       12.30      171.40     51.34 o 
   1   5  18       56.49       88.13     30.34 o 
   2   5  18       44.15      107.84     27.53 o 
  -8   1  19      275.42      321.48     18.93 o 
  -7   1  19       40.01       78.54     12.52 o 
  -6   1  19      825.06      831.18     18.83 o 
  -5   1  19     1093.17     1142.07     20.51 o 
  -4   1  19     2630.62     2547.37     33.62 o 
  -3   1  19     2276.15     2252.09     29.74 o 
  -2   1  19       96.22      176.75      9.73 o 
  -1   1  19     2412.81     2222.60     19.00 o 
   0   1  19     5432.67     5267.49     50.12 o 
   1   1  19    14027.59    14498.92    135.30 o 
   2   1  19       47.16       53.16      4.29 o 
   3   1  19     2722.93     2783.58     31.19 o 
   4   1  19     1760.99     1722.31     22.70 o 
   5   1  19     1712.77     1779.10     29.80 o 
   6   1  19     2043.49     1959.17     33.27 o 
   7   1  19       42.87       70.88     11.86 o 
   8   1  19      652.98      636.31     16.65 o 
  -8   2  19     1440.03     1387.08     29.09 o 
  -7   2  19     1765.64     1709.32     47.32 o 
  -6   2  19      984.54      993.17     19.21 o 
  -5   2  19       39.26       45.72      8.84 o 
  -4   2  19       27.48       35.70      7.64 o 
  -3   2  19     5528.95     5375.84     56.50 o 
  -2   2  19     5306.84     5283.70     55.10 o 
  -1   2  19     2529.78     2500.86     24.84 o 
   0   2  19        4.91        2.50      4.74 o 
   1   2  19     1205.06     1183.80     14.37 o 
   2   2  19     7973.90     7944.00     68.08 o 
   3   2  19     3008.91     2949.20     28.75 o 
   4   2  19     1192.18     1213.30     18.71 o 
   5   2  19      111.17      146.47     13.57 o 
   6   2  19     2430.06     2360.63     33.54 o 
   7   2  19     3026.89     3075.24     52.30 o 
  -7   3  19        0.89       53.44     16.52 o 
  -6   3  19      103.99      171.68     16.92 o 
  -5   3  19      335.56      358.40     19.75 o 
  -4   3  19      528.84      652.24     42.42 o 
  -3   3  19       71.43      122.69     12.32 o 
  -2   3  19       37.43       87.11     14.92 o 
  -1   3  19     2528.44     2715.13     32.88 o 
   0   3  19      645.90      710.72     15.74 o 
   1   3  19      706.96      711.33     29.05 o 
   2   3  19      340.83      419.39     10.61 o 
   3   3  19     1122.63     1029.56     15.35 o 
   4   3  19     2952.52     2865.12     32.06 o 
   5   3  19      696.35      755.12     18.55 o 
   6   3  19       36.08       92.82     13.58 o 
  -5   4  19       51.34      129.97     33.41 o 
  -4   4  19      159.73      219.58     27.06 o 
  -3   4  19      533.95      683.78     33.09 o 
  -2   4  19      228.73      373.84     35.74 o 
  -1   4  19      225.32      308.07     29.18 o 
   0   4  19       60.39      102.20     15.22 o 
   1   4  19       78.46      130.83     15.67 o 
   2   4  19      363.11      420.15     18.01 o 
   3   4  19     1804.02     1808.17     26.04 o 
   4   4  19      339.25      370.34     17.05 o 
   5   4  19      385.58      407.55     23.86 o 
  -2   5  19       64.93       83.39     18.05 o 
  -1   5  19      458.78      404.66     21.08 o 
   0   5  19     2153.59     2005.37     54.11 o 
   1   5  19     1446.34     1293.95     55.54 o 
   2   5  19        2.86        4.69     15.29 o 
  -8   0  20      759.78      737.68     51.25 o 
  -7   0  20     1473.94     1425.94     37.37 o 
  -6   0  20     5094.18     5197.61     90.57 o 
  -5   0  20     2236.87     2187.40     44.08 o 
  -4   0  20        1.73       -3.66     10.32 o 
  -3   0  20     9366.41     9336.07    146.65 o 
  -2   0  20     4797.11     4652.08     58.04 o 
  -1   0  20     1580.66     1379.34     23.12 o 
   0   0  20     2371.13     2246.89     31.90 o 
   1   0  20      862.64      863.69     20.31 o 
   2   0  20     4793.73     4447.94     68.24 o 
   3   0  20     3017.46     2678.17     79.27 o 
   4   0  20     2865.54     2706.42     59.74 o 
   5   0  20     1012.06      974.27     27.25 o 
   6   0  20     1853.45     1718.09     38.28 o 
   7   0  20     1759.11     1771.24     40.46 o 
   8   0  20     1339.24     1274.87     34.24 o 
  -8   1  20      659.87      691.32     23.68 o 
  -7   1  20      101.43      134.82     13.57 o 
  -6   1  20       14.42       24.88     10.22 o 
  -5   1  20     1369.28     1313.92     22.40 o 
  -4   1  20     3174.49     3196.83     40.48 o 
  -3   1  20     1018.51     1015.26     17.26 o 
  -2   1  20       84.84      126.57      5.04 o 
  -1   1  20       13.95       28.01      3.90 o 
   0   1  20     4254.57     4165.12     41.31 o 
   1   1  20     3236.98     3251.98     61.05 o 
   2   1  20       21.49       21.18      4.01 o 
   3   1  20        0.14       18.93      4.77 o 
   4   1  20       66.85       89.97     10.06 o 
   5   1  20     2685.67     2663.32     43.84 o 
   6   1  20     1188.65     1185.84     60.20 o 
   7   1  20       73.07       91.00     12.43 o 
   8   1  20        5.22       47.62     12.23 o 
  -8   2  20        1.28       53.64     14.84 o 
  -7   2  20      149.43      255.80     19.74 o 
  -6   2  20       54.80      107.42     12.93 o 
  -5   2  20      215.09      282.22     11.64 o 
  -4   2  20      287.76      319.06     10.90 o 
  -3   2  20     1624.86     1637.29     23.00 o 
  -2   2  20     1401.51     1545.37     23.52 o 
  -1   2  20       91.80      117.48      7.90 o 
   0   2  20      117.03      150.74      9.81 o 
   1   2  20      503.01      522.85      9.44 o 
   2   2  20        3.09       40.93      5.33 o 
   3   2  20      895.79      977.53     13.40 o 
   4   2  20     1584.12     1687.07     23.08 o 
   5   2  20      861.51      900.37     21.76 o 
   6   2  20      880.70      883.91     19.88 o 
   7   2  20      703.12      807.85     23.66 o 
  -7   3  20      209.93      271.63     20.46 o 
  -6   3  20      148.08      166.54     17.43 o 
  -5   3  20      534.88      597.86     20.70 o 
  -4   3  20     4403.97     4461.02     65.93 o 
  -3   3  20     1932.29     1946.23     34.47 o 
  -2   3  20        9.86       22.03      9.43 o 
  -1   3  20     2502.54     2552.63     33.33 o 
   0   3  20      728.98      730.33     16.07 o 
   1   3  20     3521.01     3496.57     51.19 o 
   2   3  20     1337.73     1344.75     17.72 o 
   3   3  20       48.49       74.62      8.04 o 
   4   3  20     2245.02     2176.80     29.06 o 
   5   3  20      428.66      457.18     16.09 o 
   6   3  20     1129.11     1150.54     30.40 o 
  -5   4  20      596.30      587.56     35.28 o 
  -4   4  20      130.68      163.27     26.59 o 
  -3   4  20      714.96      762.41     35.28 o 
  -2   4  20     2963.59     2790.96     52.75 o 
  -1   4  20     1905.50     1854.93     35.75 o 
   0   4  20       21.23       71.71     32.75 o 
   1   4  20        6.30       14.72     12.20 o 
   2   4  20      367.46      396.77     17.92 o 
   3   4  20     2307.91     2218.35     30.81 o 
   4   4  20      873.58      856.60     22.03 o 
   5   4  20       29.26      113.70     28.03 o 
  -2   5  20      142.49      210.92     27.46 o 
  -1   5  20       22.04       66.44     17.25 o 
   0   5  20       69.62      174.49     20.40 o 
   1   5  20       25.06      109.97     21.06 o 
  -8   1  21      739.10      811.52     21.34 o 
  -7   1  21     1012.48      982.02     21.80 o 
  -6   1  21      290.71      309.38     13.59 o 
  -5   1  21      202.90      221.74     11.56 o 
  -4   1  21     3025.25     3012.84     38.86 o 
  -3   1  21     4735.45     4643.73     55.04 o 
  -2   1  21     2878.00     2796.33     24.36 o 
  -1   1  21      885.08      867.75     10.07 o 
   0   1  21      185.70      225.81     15.45 o 
   1   1  21    10260.97    10170.73    102.09 o 
   2   1  21     4268.23     4166.35     54.22 o 
   3   1  21     2199.75     2210.18     26.58 o 
   4   1  21      155.76      186.76     11.71 o 
   5   1  21     2094.06     2150.33     30.45 o 
   6   1  21     1772.74     1822.33     29.96 o 
   7   1  21      432.20      465.04     17.55 o 
   8   1  21      373.68      362.97     15.25 o 
  -7   2  21      191.26      227.48     14.24 o 
  -6   2  21     1167.61     1155.22     22.30 o 
  -5   2  21     4208.58     4062.19     49.94 o 
  -4   2  21     3356.14     3349.90     38.80 o 
  -3   2  21       90.92      124.59      9.20 o 
  -2   2  21     2834.63     2770.08     28.61 o 
  -1   2  21     4935.78     4844.10     44.30 o 
   0   2  21     5818.52     5853.82     51.41 o 
   1   2  21     1207.24     1233.30     15.05 o 
   2   2  21      323.35      326.33      8.25 o 
   3   2  21     3450.24     3390.26     44.01 o 
   4   2  21     4466.29     4470.64     53.79 o 
   5   2  21     2206.64     2212.48     35.48 o 
   6   2  21        4.47       52.55     13.79 o 
   7   2  21      452.11      494.29     28.54 o 
  -6   3  21       83.71      121.40     16.76 o 
  -5   3  21        0.36       14.25     13.13 o 
  -4   3  21      413.31      593.41     40.44 o 
  -3   3  21      904.68      962.94     29.44 o 
  -2   3  21      622.91      635.88     19.07 o 
  -1   3  21      622.85      629.64     15.14 o 
   0   3  21       30.46       46.85      8.57 o 
   1   3  21      240.75      337.01     11.52 o 
   2   3  21      916.56      956.09     14.78 o 
   3   3  21        7.38       52.99      7.75 o 
   4   3  21        1.54       43.84      9.53 o 
   5   3  21      222.49      239.45     14.90 o 
   6   3  21     1694.45     1722.52     29.19 o 
  -5   4  21      393.52      510.96     58.32 o 
  -4   4  21      313.34      387.47     30.67 o 
  -3   4  21        2.42       35.66     21.15 o 
  -2   4  21      113.39      228.88     27.52 o 
  -1   4  21      936.18      964.30     25.51 o 
   0   4  21     1573.27     1558.51     35.15 o 
   1   4  21       64.02      113.10     23.79 o 
   2   4  21      753.27      658.35     17.76 o 
   3   4  21      243.36      321.41     22.85 o 
   4   4  21        9.77       67.41     13.58 o 
   5   4  21      992.97     1003.51     32.31 o 
  -1   5  21      189.06      213.74     20.21 o 
   0   5  21      317.00      309.68     20.26 o 
   1   5  21     1524.30     1348.49     48.55 o 
  -8   0  22     1126.41     1082.48     61.44 o 
  -7   0  22      146.75      184.41     20.79 o 
  -6   0  22     2262.82     2232.33     47.23 o 
  -5   0  22     5373.72     5095.83     87.41 o 
  -4   0  22     3610.17     3543.17     62.85 o 
  -3   0  22       33.16       45.41      6.37 o 
  -2   0  22        4.76       11.50     10.32 o 
  -1   0  22      961.80      811.99     22.42 o 
   0   0  22     9547.16     9209.38    133.63 o 
   1   0  22     3355.33     3232.19     51.48 o 
   2   0  22      831.47      894.99     22.33 o 
   3   0  22      562.36      526.57     19.11 o 
   4   0  22     3678.93     3545.93     79.84 o 
   5   0  22     3327.70     3267.86    127.97 o 
   7   0  22      363.22      318.45     22.90 o 
   8   0  22      340.82      299.02     19.97 o 
  -8   1  22      331.86      345.08     16.28 o 
  -7   1  22     1091.12     1129.62     23.39 o 
  -6   1  22      848.29      900.03     19.80 o 
  -5   1  22        2.37       19.40      9.29 o 
  -4   1  22      475.37      555.28     17.82 o 
  -3   1  22      334.63      358.40     16.76 o 
  -2   1  22     2127.44     2015.11     18.85 o 
  -1   1  22     3175.86     3146.56     26.06 o 
   0   1  22       92.43      119.78      6.74 o 
   1   1  22      794.77      884.20     16.92 o 
   2   1  22     2418.71     2326.86     25.79 o 
   3   1  22     1378.17     1417.93     19.74 o 
   4   1  22      244.43      250.66     12.32 o 
   5   1  22      189.87      244.58     13.43 o 
   6   1  22       21.27       93.22     12.82 o 
   7   1  22     1104.81     1093.02     29.33 o 
   8   1  22      707.74      682.27     22.77 o 
  -7   2  22       48.55       83.96     12.17 o 
  -6   2  22       70.68       99.39     11.24 o 
  -5   2  22      681.29      831.92     19.39 o 
  -4   2  22      568.08      690.92     28.80 o 
  -3   2  22      114.58      144.32      8.31 o 
  -2   2  22      198.00      271.87     10.14 o 
  -1   2  22       15.74       56.05      7.25 o 
   0   2  22      417.30      527.77     23.33 o 
   1   2  22       29.31       60.86      6.01 o 
   2   2  22       93.92      129.55      6.67 o 
   3   2  22      142.66      193.37      8.18 o 
   4   2  22       36.74      111.74     12.51 o 
   5   2  22       26.67      150.30     14.57 o 
   6   2  22      588.03      635.99     20.53 o 
   7   2  22      213.97      268.22     16.94 o 
  -6   3  22     1040.44     1014.48     35.04 o 
  -5   3  22      429.82      420.35     19.04 o 
  -4   3  22     1953.49     1936.20     35.97 o 
  -3   3  22     2044.07     2086.64     36.88 o 
  -2   3  22      960.41     1018.18     23.57 o 
  -1   3  22      256.14      274.87     12.11 o 
   0   3  22     1123.42     1101.48     20.28 o 
   1   3  22      816.38      805.48     13.56 o 
   2   3  22     2274.71     2170.79     24.17 o 
   3   3  22     3166.55     3091.80     33.30 o 
   4   3  22      867.46      878.01     20.03 o 
   5   3  22      174.97      218.95     14.91 o 
   6   3  22     2349.19     2285.15     52.63 o 
  -5   4  22     1231.29     1289.66     48.42 o 
  -4   4  22     1334.53     1258.07     46.21 o 
  -3   4  22      415.01      418.44     29.63 o 
  -2   4  22      379.50      357.15     20.81 o 
  -1   4  22      358.52      418.13     19.21 o 
   0   4  22     1497.49     1500.50     31.26 o 
   1   4  22     1676.62     1665.64     32.88 o 
   2   4  22      132.95      169.10     11.98 o 
   3   4  22      379.01      360.10     16.63 o 
   4   4  22      445.04      417.19     17.87 o 
  -1   5  22        0.71       77.06     50.11 o 
   0   5  22        6.27       56.03     24.36 o 
  -8   1  23       33.88       55.37     13.75 o 
  -7   1  23      703.74      774.41     19.94 o 
  -6   1  23     2136.19     2118.24     32.50 o 
  -5   1  23     3697.41     3646.88     46.91 o 
  -4   1  23        8.29       11.96      6.53 o 
  -3   1  23      628.09      611.59     11.72 o 
  -2   1  23     3005.30     2952.28     25.96 o 
  -1   1  23     6950.48     6833.65     52.12 o 
   0   1  23     2914.54     2738.01     28.97 o 
   1   1  23      366.40      376.51      9.99 o 
   2   1  23     2419.98     2325.68     39.08 o 
   3   1  23     3823.09     3788.62     40.97 o 
   4   1  23     2124.82     2050.49     28.88 o 
   5   1  23      627.03      623.17     17.06 o 
   6   1  23      387.62      405.26     18.02 o 
   7   1  23     2290.77     2163.12     38.33 o 
  -7   2  23     1109.42     1100.48     28.97 o 
  -6   2  23      294.99      295.13     13.28 o 
  -5   2  23     2534.91     2390.34     33.39 o 
  -4   2  23     4634.46     4493.93     51.45 o 
  -3   2  23     3964.12     3921.28     43.82 o 
  -2   2  23      545.08      543.32     10.85 o 
  -1   2  23        4.67       11.83      5.64 o 
   0   2  23     6493.86     6453.46     63.98 o 
   1   2  23     6643.88     6657.81     58.22 o 
   2   2  23     2813.48     2761.36     29.96 o 
   3   2  23       31.09       42.95      7.60 o 
   4   2  23      389.37      391.22     16.70 o 
   5   2  23     3035.64     2946.79     43.85 o 
   6   2  23     2133.66     2008.03     35.04 o 
   7   2  23      604.24      602.22     19.25 o 
  -6   3  23      241.60      347.04     27.48 o 
  -5   3  23      300.93      382.14     26.41 o 
  -4   3  23       15.49       71.35     13.57 o 
  -3   3  23      241.22      316.92     17.13 o 
  -2   3  23      275.12      299.99     15.83 o 
  -1   3  23      155.91      211.90     11.67 o 
   0   3  23     1119.00     1135.60     28.61 o 
   1   3  23       54.75       84.62      7.96 o 
   2   3  23      239.49      298.09     10.13 o 
   3   3  23      405.61      503.96     14.14 o 
   4   3  23      516.03      611.54     19.71 o 
   5   3  23       10.41       68.39     19.37 o 
   6   3  23       40.99      168.61     22.48 o 
  -5   4  23       62.27      149.48     33.97 o 
  -4   4  23      727.44      805.42     39.00 o 
  -3   4  23      692.57      697.08     35.39 o 
  -2   4  23      364.67      403.82     28.70 o 
  -1   4  23      140.82      179.35     16.58 o 
   0   4  23     1569.33     1491.84     41.76 o 
   1   4  23      737.72      832.42     23.25 o 
   2   4  23       20.25       96.90     11.00 o 
   3   4  23        5.61       27.46     12.68 o 
   4   4  23      152.59      179.71     26.61 o 
  -8   0  24     1903.85     1782.89     49.26 o 
  -7   0  24     1549.80     1424.13     37.65 o 
  -6   0  24      483.06      448.53     21.85 o 
  -5   0  24      136.73      151.12     16.53 o 
  -4   0  24     1016.92      902.09     25.14 o 
  -3   0  24     3313.14     3113.74     56.65 o 
  -2   0  24     7866.59     7944.32     96.77 o 
  -1   0  24     1621.96     1733.78     26.69 o 
   0   0  24     2131.48     2112.65     36.27 o 
   1   0  24     5340.51     4965.12    160.37 o 
   2   0  24     5059.39     5216.52     79.44 o 
   3   0  24     1473.39     1378.52     30.71 o 
   4   0  24      132.17      172.97     17.90 o 
   5   0  24      219.77      225.86     20.23 o 
   6   0  24     2395.20     2227.49     48.70 o 
   7   0  24     2639.44     2523.29     51.94 o 
   8   0  24      638.86      649.90     29.16 o 
  -8   1  24       63.80       95.69     14.81 o 
  -7   1  24      612.71      626.04     18.52 o 
  -6   1  24      535.91      593.23     20.05 o 
  -5   1  24      346.44      485.25     25.33 o 
  -4   1  24      655.92      636.25     12.32 o 
  -3   1  24      726.33      767.95     13.17 o 
  -2   1  24      469.52      495.62      8.71 o 
  -1   1  24     3157.89     3115.68     26.28 o 
   0   1  24     2353.14     2246.51     30.57 o 
   1   1  24     1094.03     1119.14     16.96 o 
   2   1  24      469.21      505.34     10.69 o 
   3   1  24      579.16      607.43     14.79 o 
   4   1  24     1202.99     1262.90     21.95 o 
   5   1  24      531.59      591.76     16.91 o 
   6   1  24      532.65      542.69     20.09 o 
   7   1  24      129.66      176.99     20.34 o 
  -7   2  24       21.71       84.84     14.61 o 
  -6   2  24      382.60      436.77     19.73 o 
  -5   2  24      479.87      535.28     22.70 o 
  -4   2  24       37.21       94.67     10.91 o 
  -3   2  24        4.14       72.82      9.57 o 
  -2   2  24       86.95      128.34      7.57 o 
  -1   2  24      889.27      872.04     11.98 o 
   0   2  24      116.62      195.67     15.45 o 
   1   2  24      444.68      554.51     13.38 o 
   2   2  24      535.10      626.52     10.85 o 
   3   2  24        7.88       22.17      7.48 o 
   4   2  24      166.96      188.99     14.57 o 
   5   2  24      263.30      353.56     16.96 o 
   6   2  24      128.52      283.58     43.08 o 
   7   2  24      131.21      213.94     16.47 o 
  -6   3  24     1249.36     1251.70     31.08 o 
  -5   3  24     2085.24     2031.30     61.03 o 
  -4   3  24      192.21      241.28     17.32 o 
  -3   3  24        2.24       11.78     11.98 o 
  -2   3  24       25.93       46.59      9.50 o 
  -1   3  24     2294.63     2331.96     31.07 o 
   0   3  24     4168.17     4095.67     44.95 o 
   1   3  24      577.05      563.93     12.07 o 
   2   3  24       17.20       17.17      7.30 o 
   3   3  24      606.48      576.40     14.77 o 
   4   3  24     2542.49     2428.47     47.15 o 
   5   3  24     1581.49     1472.73     29.94 o 
   6   3  24      129.86      164.17     15.93 o 
  -4   4  24      418.90      442.03     33.97 o 
  -3   4  24     1277.98     1339.74     46.98 o 
  -2   4  24      583.72      625.02     32.68 o 
  -1   4  24     1071.44      989.68     28.97 o 
   0   4  24      413.43      434.20     19.91 o 
   1   4  24     1221.08     1247.86     23.92 o 
   2   4  24     1584.14     1496.74     23.29 o 
   3   4  24      613.21      641.84     19.73 o 
   4   4  24       30.22       59.07     19.42 o 
  -8   1  25      613.68      659.96     20.36 o 
  -7   1  25      370.08      370.95     16.07 o 
  -6   1  25      878.07      800.61     19.11 o 
  -5   1  25     3389.55     3361.36     44.43 o 
  -4   1  25     2112.56     2114.61     30.53 o 
  -3   1  25     1221.47     1250.57     17.62 o 
  -2   1  25        2.59       13.92      4.87 o 
  -1   1  25     3873.15     3862.38     39.70 o 
   0   1  25     3950.94     3696.73     47.49 o 
   1   1  25     2141.02     2053.26     25.94 o 
   2   1  25      207.82      203.37      9.90 o 
   3   1  25        3.66       12.32      9.15 o 
   4   1  25     2533.71     2438.58     33.10 o 
   5   1  25     3337.00     3315.92     42.30 o 
   6   1  25      559.73      603.02     18.48 o 
   7   1  25       28.90       42.80     14.70 o 
  -7   2  25     1675.20     1624.86     26.76 o 
  -6   2  25     3377.52     3258.43     46.74 o 
  -5   2  25      266.65      284.24     12.34 o 
  -4   2  25      119.44      148.55     10.59 o 
  -3   2  25     3399.49     3280.34     43.88 o 
  -2   2  25     4582.21     4454.38     44.86 o 
  -1   2  25     5281.10     5201.65     43.75 o 
   0   2  25      104.13      128.83      8.98 o 
   1   2  25     1598.33     1591.43     20.12 o 
   2   2  25     2906.70     2863.35     31.17 o 
   3   2  25     2803.36     2683.21     32.03 o 
   4   2  25     2128.58     1994.17     35.27 o 
   5   2  25      224.05      258.53     17.40 o 
   6   2  25     1221.91     1129.80     26.63 o 
   7   2  25     1114.25     1132.29     29.91 o 
  -6   3  25       32.02       83.56     16.86 o 
  -5   3  25      209.36      315.39     25.36 o 
  -4   3  25      312.32      414.86     18.74 o 
  -3   3  25      112.73      142.73     14.91 o 
  -2   3  25      208.03      213.81     13.24 o 
  -1   3  25      362.64      425.00     13.55 o 
   0   3  25      843.98      903.90     16.48 o 
   1   3  25      305.61      357.81     10.54 o 
   2   3  25      200.69      218.63     10.01 o 
   3   3  25       86.93      133.23     10.99 o 
   4   3  25      352.33      463.55     18.62 o 
   5   3  25       70.84      196.95     17.66 o 
   6   3  25      284.41      362.08     17.43 o 
  -4   4  25       96.59      113.14     27.12 o 
  -3   4  25      460.41      472.85     32.36 o 
  -2   4  25     1123.55     1171.06     42.94 o 
  -1   4  25      229.67      365.46     41.32 o 
   0   4  25       37.94       59.53     12.14 o 
   1   4  25      268.19      307.89     13.18 o 
   2   4  25      291.74      344.36     20.39 o 
   3   4  25      511.24      598.48     19.48 o 
   4   4  25       43.14      113.65     20.94 o 
  -8   0  26       17.90       25.74     20.07 o 
  -7   0  26       43.19       50.87     18.62 o 
  -6   0  26     1722.80     1685.42     40.06 o 
  -5   0  26     2982.21     2733.47     53.67 o 
  -4   0  26     2894.41     2887.04     54.70 o 
  -3   0  26      112.96      103.98      8.79 o 
  -2   0  26     7834.09     7965.70     97.71 o 
  -1   0  26     7811.51     7581.63    165.52 o 
   0   0  26     3030.13     3049.43     49.07 o 
   1   0  26      166.46      161.06     12.87 o 
   2   0  26      330.70      308.00     16.53 o 
   3   0  26     2758.38     2646.66     47.64 o 
   4   0  26     4844.24     4880.28     78.91 o 
   5   0  26     2889.12     2807.98     53.32 o 
   6   0  26      238.83      249.64     22.90 o 
  -7   1  26       51.74      154.33     38.51 o 
  -6   1  26      175.94      220.73     13.99 o 
  -5   1  26       63.01      104.29     21.11 o 
  -4   1  26     1777.62     1763.78     27.20 o 
  -3   1  26     2062.11     2120.60     25.54 o 
  -2   1  26      523.63      541.17      9.19 o 
  -1   1  26        1.45       70.66      7.07 o 
   0   1  26     1045.05     1084.24     16.78 o 
   1   1  26     1957.12     1945.21     25.24 o 
   2   1  26      886.84      845.67     16.63 o 
   3   1  26      826.66      882.22     17.73 o 
   4   1  26       43.58       96.60     11.70 o 
   5   1  26     1001.46     1119.51     22.41 o 
   6   1  26     1732.84     1754.70     29.19 o 
   7   1  26      234.90      292.79     18.57 o 
  -7   2  26      122.76      219.40     17.01 o 
  -6   2  26      361.89      495.93     17.88 o 
  -5   2  26       87.57      127.55     12.25 o 
  -4   2  26      125.78      159.54     10.92 o 
  -3   2  26       65.14      110.24     11.09 o 
  -2   2  26       23.34       94.21      8.31 o 
  -1   2  26     1264.68     1370.58     16.01 o 
   0   2  26      153.93      176.98      9.88 o 
   1   2  26        1.50       19.32      7.03 o 
   2   2  26       34.75       60.20      7.27 o 
   3   2  26      264.09      357.03     21.15 o 
   4   2  26      849.90      933.55     28.21 o 
   5   2  26      186.44      212.44     16.81 o 
   6   2  26       11.00       62.42     17.92 o 
   7   2  26       21.16       92.97     22.75 o 
  -6   3  26        0.99       13.49     16.07 o 
  -5   3  26      248.45      258.89     18.90 o 
  -4   3  26     1172.86     1216.27     28.62 o 
  -3   3  26     1914.38     1992.91     37.23 o 
  -2   3  26     2763.06     2661.86     44.13 o 
  -1   3  26      348.16      341.61     13.11 o 
   0   3  26     1316.81     1257.22     17.85 o 
   1   3  26     1929.33     1913.29     22.62 o 
   2   3  26     1613.75     1623.72     21.37 o 
   3   3  26     1192.75     1106.24     19.65 o 
   4   3  26      323.35      294.68     16.97 o 
   5   3  26     1108.30     1024.93     25.89 o 
   6   3  26     1383.69     1368.17     40.73 o 
  -4   4  26      189.63      279.95     32.49 o 
  -3   4  26       86.01      112.93     26.40 o 
  -2   4  26      738.64      712.92     34.78 o 
  -1   4  26     2179.91     2120.73     44.91 o 
   0   4  26      495.68      511.95     17.09 o 
   1   4  26      223.75      249.18     13.28 o 
   2   4  26      291.16      277.17     15.86 o 
   3   4  26     1586.84     1560.10     29.41 o 
   4   4  26     1168.69     1130.79     33.79 o 
  -7   1  27     4013.88     3835.89     52.39 o 
  -6   1  27      168.22      251.41     14.35 o 
  -5   1  27       64.86       82.38     11.31 o 
  -4   1  27     1684.82     1673.64     26.80 o 
  -3   1  27     2542.09     2573.82     29.88 o 
  -2   1  27     2658.90     2565.87     26.90 o 
  -1   1  27       46.22       60.99      5.95 o 
   0   1  27      159.83      171.56      9.23 o 
   1   1  27     1470.74     1441.44     20.71 o 
   2   1  27     2521.33     2442.19     31.61 o 
   3   1  27     3556.91     3410.86     41.39 o 
   4   1  27       63.81       78.74     11.93 o 
   5   1  27      820.89      811.49     19.65 o 
   6   1  27      566.45      654.18     19.72 o 
   7   1  27      717.42      750.44     24.68 o 
  -7   2  27       35.88       37.22     12.46 o 
  -6   2  27     1353.76     1367.85     23.56 o 
  -5   2  27     2602.03     2565.97     33.67 o 
  -4   2  27     1934.56     1872.84     26.42 o 
  -3   2  27      202.75      206.04     11.14 o 
  -2   2  27     1008.69     1024.24     12.76 o 
  -1   2  27     4471.59     4230.43     37.07 o 
   0   2  27     2604.14     2494.34     30.97 o 
   1   2  27     1501.78     1441.09     20.30 o 
   2   2  27       95.23      117.82      9.01 o 
   3   2  27     2436.68     2339.41     36.25 o 
   4   2  27     3535.46     3354.34     56.56 o 
   5   2  27      849.37      839.88     22.62 o 
   6   2  27       83.13      111.00     16.95 o 
  -6   3  27       77.47      112.00     18.15 o 
  -5   3  27       21.78       40.76     15.41 o 
  -4   3  27       86.68      152.47     16.57 o 
  -3   3  27      311.30      384.38     18.50 o 
  -2   3  27      846.38      998.93     20.37 o 
  -1   3  27        3.08       19.29      9.44 o 
   0   3  27       55.25       77.91      9.90 o 
   1   3  27      411.69      419.06     11.45 o 
   2   3  27      732.83      773.27     20.18 o 
   3   3  27      197.22      322.20     28.29 o 
   4   3  27       10.22       26.51     14.19 o 
   5   3  27       35.26       99.43     16.90 o 
  -4   4  27      143.19      251.73     41.34 o 
  -3   4  27        3.98       18.03     23.41 o 
  -2   4  27      244.16      274.80     27.87 o 
  -1   4  27      290.39      380.67     20.39 o 
   0   4  27      491.38      525.18     17.43 o 
   1   4  27       78.74      140.78     11.97 o 
   2   4  27        2.53       34.32     12.99 o 
   3   4  27      307.18      367.98     22.60 o 
   4   4  27      436.41      521.68     25.99 o 
  -7   0  28       49.88       56.78     19.11 o 
  -6   0  28        6.51       13.74     16.12 o 
  -5   0  28     1261.53     1156.07     31.28 o 
  -4   0  28     6228.21     6245.51    104.75 o 
  -3   0  28     4500.30     4411.09     77.60 o 
  -2   0  28      273.59      243.75     11.79 o 
  -1   0  28     1157.65     1056.90     23.29 o 
   0   0  28     7613.51     7642.94    109.97 o 
   1   0  28     2978.88     2839.88     60.43 o 
   2   0  28     5856.33     5924.02     89.82 o 
   3   0  28        4.34       -4.01     13.86 o 
   4   0  28     3127.46     3106.48     56.13 o 
   5   0  28     5230.94     5155.16     84.66 o 
   6   0  28      899.37      912.98     30.94 o 
   7   0  28      494.85      449.66     26.61 o 
  -7   1  28      288.38      426.67     25.96 o 
  -6   1  28     3996.05     3773.34     50.56 o 
  -5   1  28      489.00      519.41     15.95 o 
  -4   1  28      346.61      352.90     13.59 o 
  -3   1  28      781.69      794.86     14.50 o 
  -2   1  28     1407.95     1464.88     17.10 o 
  -1   1  28     1503.26     1502.03     19.33 o 
   0   1  28      134.57      154.37     11.28 o 
   1   1  28       49.73       75.99      7.96 o 
   2   1  28      912.46      956.19     18.57 o 
   3   1  28     2792.77     2864.28     36.63 o 
   4   1  28     1721.34     1627.32     26.32 o 
   5   1  28       13.37       35.41     12.69 o 
   6   1  28      496.32      512.82     18.20 o 
   7   1  28      602.04      673.50     24.23 o 
  -7   2  28       31.50       42.05     12.80 o 
  -6   2  28        9.04       75.54     14.62 o 
  -5   2  28       10.44       89.46     12.83 o 
  -4   2  28      297.52      364.74     17.18 o 
  -3   2  28      378.39      390.72     11.09 o 
  -2   2  28       57.40       92.96      6.83 o 
  -1   2  28      189.80      275.10      8.83 o 
   0   2  28       88.94      148.28     11.12 o 
   1   2  28      438.40      499.63     12.54 o 
   2   2  28      611.64      633.34     14.95 o 
   3   2  28       92.20      129.69     13.90 o 
   4   2  28      350.09      427.28     17.94 o 
   5   2  28        5.48       54.99     14.80 o 
   6   2  28      432.05      508.37     20.85 o 
  -6   3  28      825.93      768.42     25.93 o 
  -5   3  28     1047.41     1081.37     30.39 o 
  -4   3  28        2.17       10.27     14.38 o 
  -3   3  28      750.61      734.75     22.97 o 
  -2   3  28     4467.28     4277.98     53.92 o 
  -1   3  28     1220.26     1275.10     21.98 o 
   0   3  28      857.68      872.32     15.49 o 
   1   3  28      133.18      160.97      9.64 o 
   2   3  28     1808.63     1797.07     25.64 o 
   3   3  28     3507.13     3359.84     48.78 o 
   4   3  28      554.29      576.84     20.69 o 
   5   3  28       80.69       94.46     17.25 o 
  -4   4  28      845.36      781.37     31.05 o 
  -3   4  28      727.62      690.61     37.28 o 
  -2   4  28       16.71       25.65     21.68 o 
  -1   4  28      134.14      194.35     18.89 o 
   0   4  28     1135.02     1098.98     23.13 o 
   1   4  28     2124.35     2082.00     28.76 o 
   2   4  28      709.72      705.37     20.51 o 
   3   4  28       85.44      118.54     20.72 o 
  -7   1  29      114.50      148.32     15.27 o 
  -6   1  29     1228.78     1329.18     35.61 o 
  -5   1  29     3189.13     3051.24     42.02 o 
  -4   1  29       46.56       72.92     11.25 o 
  -3   1  29      131.91      158.83      9.60 o 
  -2   1  29     1990.05     1864.93     20.37 o 
  -1   1  29     2711.91     2655.37     24.14 o 
   0   1  29     1336.13     1264.82     19.30 o 
   1   1  29      237.00      244.77     10.29 o 
   2   1  29      717.23      722.55     16.70 o 
   3   1  29     2676.94     2640.70     34.73 o 
   4   1  29      513.39      607.11     17.23 o 
   5   1  29      472.66      439.00     17.33 o 
   6   1  29      259.62      309.43     17.78 o 
   7   1  29      290.96      337.93     24.93 o 
  -7   2  29      819.06      798.17     19.95 o 
  -6   2  29      128.77      143.30     13.32 o 
  -5   2  29      459.11      457.93     14.86 o 
  -4   2  29      454.55      479.75     14.39 o 
  -3   2  29     3999.92     3937.23     40.13 o 
  -2   2  29     1349.24     1245.40     14.63 o 
  -1   2  29       64.04       71.55      7.44 o 
   0   2  29     1378.56     1308.58     20.49 o 
   1   2  29     4142.09     3857.41     42.29 o 
   2   2  29     3733.88     3685.28     49.98 o 
   3   2  29       17.23       29.49     12.78 o 
   4   2  29      111.57      156.45     15.87 o 
   5   2  29      545.91      550.34     20.53 o 
   6   2  29     1086.51     1049.95     26.96 o 
  -5   3  29      350.01      412.86     21.07 o 
  -4   3  29      111.11      146.78     17.33 o 
  -3   3  29        4.95       18.62     13.75 o 
  -2   3  29      137.81      352.64     21.99 o 
  -1   3  29      234.01      294.67     11.84 o 
   0   3  29     1222.62     1227.93     18.52 o 
   1   3  29        0.77       22.03      8.99 o 
   2   3  29       87.66      129.27     11.35 o 
   3   3  29      268.94      395.33     18.00 o 
   4   3  29      286.75      354.60     18.62 o 
   5   3  29      114.34      207.20     22.57 o 
  -3   4  29      142.61      176.67     46.43 o 
  -2   4  29      240.08      274.20     28.46 o 
  -1   4  29        0.66       31.41     15.21 o 
   0   4  29      303.47      311.08     14.40 o 
   1   4  29      181.49      293.01     17.57 o 
   2   4  29      513.81      601.37     19.46 o 
   3   4  29       41.91       88.32     20.64 o 
  -7   0  30     7718.44     7332.13    126.67 o 
  -6   0  30     2217.79     2146.95     47.87 o 
  -5   0  30     1292.76     1313.70     34.49 o 
  -4   0  30      239.80      223.37     18.36 o 
  -3   0  30      985.44      873.05     27.09 o 
  -2   0  30     8414.64     8696.91    178.42 o 
  -1   0  30     3941.46     4079.58     54.80 o 
   0   0  30        3.55       42.71     12.23 o 
   1   0  30     1391.43     1330.41     22.84 o 
   2   0  30    12899.44    12976.12    183.26 o 
   3   0  30     4158.99     4119.70     83.52 o 
   4   0  30       47.94       60.46     17.56 o 
   5   0  30      729.12      736.76     27.72 o 
   6   0  30     1336.08     1319.98     36.56 o 
   7   0  30     2016.93     1955.08     51.25 o 
  -7   1  30       27.14       32.37     13.66 o 
  -6   1  30      188.06      220.12     15.00 o 
  -5   1  30      712.09      820.61     33.95 o 
  -4   1  30     3224.77     3197.03     43.36 o 
  -3   1  30      286.72      304.37     11.09 o 
  -2   1  30      796.85      792.07     11.28 o 
  -1   1  30     1522.42     1518.46     16.48 o 
   0   1  30      615.26      636.23     13.82 o 
   1   1  30     2551.87     2448.68     30.87 o 
   2   1  30       74.90       87.48     11.21 o 
   3   1  30      399.05      460.16     15.33 o 
   4   1  30     2362.31     2282.42     32.99 o 
   5   1  30      434.33      447.07     17.09 o 
   6   1  30      394.19      442.11     18.35 o 
   7   1  30       29.83       40.83     16.39 o 
  -6   2  30      114.30      160.27     13.67 o 
  -5   2  30        2.61       24.86     10.82 o 
  -4   2  30       23.56       40.78     10.35 o 
  -3   2  30      648.64      784.84     21.02 o 
  -2   2  30      274.02      297.92      8.71 o 
  -1   2  30       82.44      128.38      8.30 o 
   0   2  30       29.51       63.63      9.30 o 
   1   2  30      204.37      301.57     11.38 o 
   2   2  30      741.28      817.09     23.22 o 
   3   2  30       28.03       55.26     13.44 o 
   4   2  30      127.71      182.91     16.54 o 
   5   2  30        6.96       52.74     15.49 o 
   6   2  30      490.11      560.31     22.35 o 
  -5   3  30     1974.49     1956.13     55.73 o 
  -4   3  30     1709.00     1537.58     39.29 o 
  -3   3  30      740.88      784.86     24.14 o 
  -2   3  30      222.77      227.36     18.14 o 
  -1   3  30     1979.53     1971.60     25.61 o 
   0   3  30     3989.16     3956.41     49.47 o 
   1   3  30     1687.64     1674.93     26.12 o 
   2   3  30        0.91        6.48      9.74 o 
   3   3  30      919.54      830.94     22.76 o 
   4   3  30     1150.93     1140.11     27.23 o 
   5   3  30     1493.90     1386.39     31.05 o 
  -3   4  30     2455.16     2354.38     66.83 o 
  -2   4  30      948.67      947.89     40.64 o 
  -1   4  30      899.62      779.25     28.54 o 
   0   4  30       78.22       70.66     14.15 o 
   1   4  30      837.65      840.19     21.83 o 
   2   4  30     1182.90     1145.28     26.32 o 
   3   4  30      496.70      546.98     25.80 o 
  -7   1  31        7.84       17.66     13.53 o 
  -6   1  31      120.28      127.25     14.30 o 
  -5   1  31       70.09       90.04     12.80 o 
  -4   1  31     2149.82     2230.43     33.70 o 
  -3   1  31     6482.56     6383.32     65.37 o 
  -2   1  31        4.89       34.58      6.27 o 
  -1   1  31     2243.42     2200.57     23.44 o 
   0   1  31      877.00      824.20     20.51 o 
   1   1  31     2099.74     2075.54     27.71 o 
   2   1  31      359.63      326.89     14.63 o 
   3   1  31       61.51      104.62     12.63 o 
   4   1  31       38.63       87.96     13.07 o 
   5   1  31     1177.91     1101.90     23.29 o 
   6   1  31     2038.92     1977.42     32.57 o 
  -6   2  31     2276.16     2121.42     31.45 o 
  -5   2  31     1014.38      948.70     19.69 o 
  -4   2  31        4.32       22.08     10.46 o 
  -3   2  31     1447.94     1422.89     20.10 o 
  -2   2  31     1536.20     1625.83     19.15 o 
  -1   2  31     3634.37     3446.09     34.71 o 
   0   2  31      677.45      617.65     14.77 o 
   1   2  31      125.70      119.81     10.71 o 
   2   2  31     1463.48     1453.99     27.23 o 
   3   2  31     1412.50     1369.67     27.45 o 
   4   2  31     2032.60     1889.73     34.17 o 
   5   2  31      519.80      504.22     20.49 o 
   6   2  31      176.92      192.24     19.97 o 
  -5   3  31      359.31      435.81     21.98 o 
  -4   3  31      140.49      273.45     19.46 o 
  -3   3  31      110.44      164.69     19.24 o 
  -2   3  31      335.90      339.91     15.45 o 
  -1   3  31       35.13       59.19     10.40 o 
   0   3  31      710.71      767.03     15.33 o 
   1   3  31      184.57      307.99     13.83 o 
   2   3  31      185.34      260.74     17.09 o 
   3   3  31       28.87       61.73     15.04 o 
   4   3  31       35.46       91.17     17.03 o 
   5   3  31      373.02      489.27     23.08 o 
  -3   4  31      198.70      430.04     56.65 o 
  -2   4  31      544.49      609.63     35.19 o 
  -1   4  31        8.40      117.37     14.52 o 
   0   4  31      128.08      149.58     15.63 o 
   1   4  31       82.96      116.40     14.81 o 
   2   4  31      382.25      409.84     23.21 o 
  -7   0  32      811.46      708.35     29.67 o 
  -6   0  32      820.83      758.07     41.90 o 
  -5   0  32     6015.44     5733.32    100.16 o 
  -4   0  32     3754.82     3706.79     69.62 o 
  -3   0  32     4152.67     4044.31     74.44 o 
  -2   0  32     2904.29     2986.69    110.44 o 
  -1   0  32      132.40      214.28     12.11 o 
   0   0  32    10330.59    10454.66    148.48 o 
   1   0  32     3988.14     4007.07     64.63 o 
   2   0  32     2332.40     2310.35     43.68 o 
   3   0  32     5280.34     5198.89    104.47 o 
   4   0  32     2142.39     2210.80     45.56 o 
   5   0  32     1362.77     1344.53     35.79 o 
   6   0  32       17.41        7.30     20.59 o 
  -7   1  32      467.55      498.18     18.66 o 
  -6   1  32        3.94       10.99     12.70 o 
  -5   1  32       30.85       40.50     12.25 o 
  -4   1  32      259.98      328.59     14.70 o 
  -3   1  32     1284.08     1472.76     29.95 o 
  -2   1  32     3219.60     3121.69     30.50 o 
  -1   1  32       13.38       91.69      7.09 o 
   0   1  32      827.17      817.67     15.95 o 
   1   1  32     2766.65     2643.68     33.28 o 
   2   1  32      876.22      818.92     20.09 o 
   3   1  32      336.48      343.63     14.66 o 
   4   1  32      146.19      168.59     14.58 o 
   5   1  32       60.25      105.83     14.85 o 
   6   1  32     1137.38     1202.90     27.41 o 
  -6   2  32      185.80      347.71     26.34 o 
  -5   2  32      164.01      246.99     14.24 o 
  -4   2  32      242.29      283.16     13.47 o 
  -3   2  32      267.54      276.61     11.29 o 
  -2   2  32       11.86       52.39      9.10 o 
  -1   2  32      475.84      610.61     11.83 o 
   0   2  32      249.63      258.66     12.02 o 
   1   2  32        0.57       13.64      9.07 o 
   2   2  32       88.41      117.05     14.29 o 
   3   2  32       22.47       65.44     14.37 o 
   4   2  32      516.18      636.49     21.32 o 
   5   2  32       29.63      140.32     23.33 o 
   6   2  32        6.21       27.14     17.46 o 
  -5   3  32        4.97       32.53     16.92 o 
  -4   3  32     1691.26     1781.19     37.79 o 
  -3   3  32     3034.91     3080.88     43.48 o 
  -2   3  32     1392.04     1234.52     24.31 o 
  -1   3  32        4.64        3.03      9.90 o 
   0   3  32      603.79      530.44     13.78 o 
   1   3  32     2920.41     2850.59     37.53 o 
   2   3  32     1689.77     1675.61     30.94 o 
   3   3  32      512.63      518.31     20.01 o 
   4   3  32       33.72       47.86     16.30 o 
  -3   4  32      275.86      369.87     26.40 o 
  -2   4  32      745.59      718.01     37.39 o 
  -1   4  32     3908.82     3760.76    108.71 o 
   0   4  32      280.24      315.11     16.97 o 
   1   4  32        8.41       30.20     15.08 o 
   2   4  32        2.26       20.31     18.70 o 
  -7   1  33      582.43      591.45     19.75 o 
  -6   1  33     1046.52     1019.60     23.13 o 
  -5   1  33      740.79      683.19     19.12 o 
  -4   1  33     1169.85     1141.09     23.35 o 
  -3   1  33      377.30      395.44     15.98 o 
  -2   1  33     1215.59     1261.67     15.16 o 
  -1   1  33     4117.19     3917.64     39.30 o 
   0   1  33      233.53      295.33     11.88 o 
   1   1  33     2034.14     1956.74     31.41 o 
   2   1  33      882.77      887.83     20.93 o 
   3   1  33     2092.04     2017.89     30.11 o 
   4   1  33     1103.13     1068.56     23.23 o 
   5   1  33        6.23        3.88     13.83 o 
   6   1  33      892.37      880.80     23.29 o 
  -6   2  33      264.82      294.57     15.69 o 
  -5   2  33     1608.65     1581.29     26.12 o 
  -4   2  33     4114.04     3900.71     52.36 o 
  -3   2  33      626.00      621.15     14.17 o 
  -2   2  33      484.74      392.71     12.27 o 
  -1   2  33     1040.09      961.98     14.48 o 
   0   2  33      965.28     1099.59     19.62 o 
   1   2  33     2805.36     2732.56     35.18 o 
   2   2  33     1956.31     1803.83     31.70 o 
   3   2  33      173.41      186.60     16.92 o 
   4   2  33     2343.68     2143.24     37.41 o 
   5   2  33     2778.05     2610.34     43.36 o 
  -5   3  33       51.09      105.43     19.00 o 
  -4   3  33       14.05       80.86     17.22 o 
  -3   3  33      385.93      519.15     22.88 o 
  -2   3  33      759.11      856.24     20.91 o 
  -1   3  33        7.43       26.12     10.46 o 
   0   3  33        2.37       20.87      9.54 o 
   1   3  33        1.85       54.57     11.49 o 
   2   3  33      223.50      313.03     17.19 o 
   3   3  33      547.61      559.44     20.89 o 
   4   3  33      162.02      178.33     19.19 o 
  -2   4  33       26.17       42.33     17.34 o 
  -1   4  33       38.94      145.10     35.00 o 
   0   4  33      635.52      666.31     21.66 o 
   1   4  33      249.23      339.47     18.85 o 
   2   4  33       55.01      111.82     21.28 o 
  -7   0  34      554.09      492.97     34.82 o 
  -6   0  34      286.87      239.50     21.69 o 
  -5   0  34     2420.92     2245.10     50.05 o 
  -4   0  34     2876.45     2737.59     56.65 o 
  -3   0  34     3780.47     3820.13     72.43 o 
  -2   0  34     1651.39     1588.98     48.60 o 
  -1   0  34     2038.71     2072.32     39.31 o 
   0   0  34     9006.16     9291.28    135.62 o 
   1   0  34      223.72      222.35     17.13 o 
   2   0  34     1803.71     1828.66     38.05 o 
   3   0  34      236.36      290.02     20.23 o 
   4   0  34      263.32      284.33     21.44 o 
   5   0  34     3386.04     3335.52     62.37 o 
   6   0  34      887.68      916.20     32.59 o 
  -6   1  34      901.64      895.08     22.22 o 
  -5   1  34      742.19      793.43     20.65 o 
  -4   1  34       16.39       38.32     13.73 o 
  -3   1  34      483.02      517.79     17.35 o 
  -2   1  34       98.27      139.48      8.83 o 
  -1   1  34     1506.81     1503.60     18.07 o 
   0   1  34     3742.90     3688.73     43.03 o 
   1   1  34      298.40      381.53     15.80 o 
   2   1  34     2926.92     2824.86     41.51 o 
   3   1  34      414.40      548.54     17.04 o 
   4   1  34      115.33      182.60     15.14 o 
   5   1  34      316.30      328.08     18.02 o 
   6   1  34       25.11       73.63     17.49 o 
  -6   2  34        2.39       35.12     13.11 o 
  -5   2  34      143.81      214.49     17.43 o 
  -4   2  34      472.07      625.42     19.92 o 
  -3   2  34       82.02      134.93     10.85 o 
  -2   2  34       10.12       28.72      9.20 o 
  -1   2  34      402.85      403.08     11.01 o 
   0   2  34       45.14       85.36     10.61 o 
   1   2  34       89.30      212.95     21.36 o 
   2   2  34       93.36      170.31     15.85 o 
   3   2  34        0.55       28.59     14.23 o 
   4   2  34      142.89      199.78     18.07 o 
   5   2  34        8.99      151.79     27.37 o 
  -5   3  34     1451.67     1388.83     34.74 o 
  -4   3  34        2.46       11.75     16.62 o 
  -3   3  34      408.80      378.65     16.93 o 
  -2   3  34     2342.62     2459.13     36.98 o 
  -1   3  34     1552.75     1623.83     28.41 o 
   0   3  34      713.22      573.38     15.12 o 
   1   3  34       57.95       59.90     12.20 o 
   2   3  34      898.14      784.12     22.64 o 
   3   3  34     2021.57     1916.25     41.89 o 
   4   3  34      719.43      752.61     24.46 o 
  -2   4  34        5.97        7.44     17.00 o 
  -1   4  34       53.30       87.33     18.35 o 
   0   4  34      302.73      328.33     18.24 o 
   1   4  34     2872.00     2969.45     71.06 o 
  -6   1  35     1191.92     1162.25     25.34 o 
  -5   1  35     1875.69     1856.63     31.79 o 
  -4   1  35      271.96      276.92     15.59 o 
  -3   1  35      188.31      231.91     16.01 o 
  -2   1  35      280.94      251.70     11.63 o 
  -1   1  35      718.94      791.19     13.17 o 
   0   1  35     3110.89     3213.95     38.81 o 
   1   1  35     4892.50     4766.11     90.89 o 
   2   1  35       50.36      130.06     14.14 o 
   3   1  35     3928.18     3774.96     46.80 o 
   4   1  35     1555.94     1638.81     28.12 o 
   5   1  35      461.03      468.45     18.76 o 
   6   1  35      159.05      169.86     18.27 o 
  -6   2  35      847.35      782.94     20.10 o 
  -5   2  35       28.23       38.35     12.57 o 
  -4   2  35     1123.23     1077.46     21.73 o 
  -3   2  35     1945.22     1955.80     25.41 o 
  -2   2  35     1835.68     1817.29     24.18 o 
  -1   2  35     1773.31     1725.95     20.37 o 
   0   2  35      369.61      323.63     13.27 o 
   1   2  35     2936.15     2803.71     41.49 o 
   2   2  35     2172.09     2180.13     36.14 o 
   3   2  35     1402.78     1326.19     28.41 o 
   4   2  35      404.91      357.38     18.98 o 
   5   2  35      893.07      804.75     28.99 o 
  -4   3  35      248.12      306.71     22.79 o 
  -3   3  35        2.22       32.61     13.33 o 
  -2   3  35      245.42      327.73     18.59 o 
  -1   3  35      132.45      218.91     13.55 o 
   0   3  35      363.94      446.86     14.19 o 
   1   3  35       82.33      113.65     15.88 o 
   2   3  35        0.01       21.82     14.85 o 
   3   3  35      171.27      232.50     19.39 o 
   4   3  35      171.04      234.99     20.76 o 
  -1   4  35      301.24      298.68     21.38 o 
   0   4  35      164.27      147.63     17.32 o 
  -6   0  36     1757.03     1646.72     43.10 o 
  -5   0  36      110.11      125.38     21.52 o 
  -4   0  36       31.59       20.90     18.37 o 
  -3   0  36     2313.76     2151.08     49.30 o 
  -2   0  36     4438.36     4198.57    170.13 o 
  -1   0  36     4521.22     4559.58     60.89 o 
   0   0  36       43.89      125.25     16.54 o 
   1   0  36     3507.10     3571.52     60.04 o 
   2   0  36     2067.72     2038.46     41.90 o 
   3   0  36       86.33      130.98     19.67 o 
   4   0  36     2708.38     2613.93     51.76 o 
   5   0  36      732.47      771.08     29.56 o 
   6   0  36      776.42      748.40     31.34 o 
  -6   1  36      309.70      328.36     19.04 o 
  -5   1  36      626.04      692.81     21.33 o 
  -4   1  36      717.60      734.28     20.42 o 
  -3   1  36      422.24      383.62     17.01 o 
  -2   1  36      161.02      200.05     11.27 o 
  -1   1  36     2084.17     2075.51     22.59 o 
   0   1  36      688.13      829.67     17.05 o 
   1   1  36      210.99      374.03     15.74 o 
   2   1  36      572.11      561.26     18.42 o 
   3   1  36       98.85      230.25     16.18 o 
   4   1  36     1947.08     1965.52     34.41 o 
   5   1  36      392.51      479.17     18.92 o 
   6   1  36      123.66      147.12     18.24 o 
  -5   2  36       19.84       42.45     12.82 o 
  -4   2  36      110.74      165.85     14.21 o 
  -3   2  36      372.39      410.22     15.77 o 
  -2   2  36       37.46      123.07     11.82 o 
  -1   2  36        2.65       97.34      9.21 o 
   0   2  36       65.49       86.62     11.35 o 
   1   2  36      184.11      248.45     16.30 o 
   2   2  36      112.79      192.23     16.78 o 
   3   2  36        3.19       94.88     16.15 o 
   4   2  36       60.39      106.40     17.58 o 
   5   2  36       32.01       91.83     34.06 o 
  -4   3  36      948.94      996.11     38.46 o 
  -3   3  36      334.90      363.36     17.21 o 
  -2   3  36        8.63       19.07     12.98 o 
  -1   3  36      360.93      339.63     16.78 o 
   0   3  36     2183.11     2146.34     28.57 o 
   1   3  36     1199.15     1257.98     26.91 o 
   2   3  36       70.71       45.84     15.84 o 
   3   3  36       40.39       51.99     17.01 o 
  -6   1  37       13.11       29.04     14.64 o 
  -5   1  37      253.25      264.71     17.23 o 
  -4   1  37     1293.08     1259.31     26.06 o 
  -3   1  37     1669.57     1708.18     27.38 o 
  -2   1  37     1554.70     1565.14     22.17 o 
  -1   1  37       35.17      108.08      8.74 o 
   0   1  37     2639.41     2586.41     38.39 o 
   1   1  37     2795.89     2772.96     55.00 o 
   2   1  37      488.46      520.67     18.30 o 
   3   1  37     1484.89     1473.60     26.05 o 
   4   1  37      195.80      284.81     16.88 o 
   5   1  37     3145.15     2990.13     42.14 o 
  -5   2  37      969.53      947.87     21.57 o 
  -4   2  37      681.37      682.86     18.82 o 
  -3   2  37       28.49       33.05     12.31 o 
  -2   2  37     1592.64     1566.84     24.62 o 
  -1   2  37     5425.50     5362.89     50.37 o 
   0   2  37     1894.35     1852.86     27.55 o 
   1   2  37        7.09        3.48     13.48 o 
   2   2  37     1475.27     1333.00     28.19 o 
   3   2  37     2218.23     2102.02     37.31 o 
   4   2  37      884.34      855.11     25.07 o 
   5   2  37      522.60      509.50     22.88 o 
  -4   3  37      257.20      348.65     23.02 o 
  -3   3  37      216.05      282.31     17.18 o 
  -2   3  37       91.82      117.23     15.00 o 
  -1   3  37        9.65       13.71     12.88 o 
   0   3  37      158.79      234.53     13.74 o 
   1   3  37      369.61      406.67     18.80 o 
   2   3  37      234.76      279.78     19.42 o 
   3   3  37        1.19       45.23     20.44 o 
  -6   0  38      576.40      548.19     28.06 o 
  -5   0  38     1826.42     1750.25     44.88 o 
  -4   0  38     2044.13     1915.57     46.89 o 
  -3   0  38      239.21      249.18     24.01 o 
  -2   0  38      581.95      517.14     26.79 o 
  -1   0  38     3178.66     3119.64     54.26 o 
   0   0  38     1471.32     1529.75     38.50 o 
   1   0  38      805.56      853.58     25.88 o 
   2   0  38     1242.15     1285.46     32.48 o 
   3   0  38     1278.54     1262.83     33.92 o 
   4   0  38     4381.76     4163.06     72.89 o 
   5   0  38      218.92      274.44     26.11 o 
  -6   1  38      153.70      173.37     17.60 o 
  -5   1  38      185.56      226.27     17.69 o 
  -4   1  38      415.06      410.13     17.98 o 
  -3   1  38     1532.98     1453.60     25.34 o 
  -2   1  38     1380.51     1460.64     21.47 o 
  -1   1  38      168.19      217.02     10.10 o 
   0   1  38       22.19       92.17     13.38 o 
   1   1  38      265.86      358.20     16.35 o 
   2   1  38      359.77      373.20     19.61 o 
   3   1  38     1311.32     1313.48     27.84 o 
   4   1  38      263.05      329.63     17.21 o 
   5   1  38        4.56      117.41     22.78 o 
  -5   2  38       98.00      171.42     16.52 o 
  -4   2  38        8.00       81.68     13.71 o 
  -3   2  38       15.09       33.00     12.61 o 
  -2   2  38       57.28       90.70     12.11 o 
  -1   2  38      250.46      404.01     12.43 o 
   0   2  38      215.93      320.05     16.49 o 
   1   2  38        7.85       15.08     14.09 o 
   2   2  38       51.66       96.75     16.97 o 
   3   2  38        4.50       61.78     17.20 o 
   4   2  38      347.51      392.59     21.15 o 
  -3   3  38      541.14      563.18     19.49 o 
  -2   3  38     1102.38     1068.31     23.96 o 
  -1   3  38      415.60      426.39     20.82 o 
   0   3  38       76.93      105.59     14.35 o 
   1   3  38      417.31      410.27     19.09 o 
   2   3  38      916.92      880.20     24.71 o 
   3   3  38     1557.86     1461.03     43.22 o 
  -5   1  39      814.53      825.51     23.01 o 
  -4   1  39       25.97       26.06     14.56 o 
  -3   1  39      623.88      668.43     18.52 o 
  -2   1  39     4075.75     3976.86     42.25 o 
  -1   1  39     1455.25     1449.83     19.52 o 
   0   1  39        9.66       31.35     12.39 o 
   1   1  39       75.31      105.18     14.57 o 
   2   1  39      892.08      842.89     22.24 o 
   3   1  39     2667.50     2535.32     40.94 o 
   4   1  39      248.60      318.05     17.75 o 
   5   1  39       67.99       97.04     17.18 o 
  -5   2  39      858.28      843.51     21.19 o 
  -4   2  39     2376.60     2366.06     34.98 o 
  -3   2  39     1784.48     1715.12     28.55 o 
  -2   2  39      119.11      144.85     13.26 o 
  -1   2  39     1168.13     1160.18     20.18 o 
   0   2  39     2747.81     2638.55     40.28 o 
   1   2  39     1802.30     1720.01     31.97 o 
   2   2  39      896.28      871.77     24.14 o 
   3   2  39       19.68       46.30     16.39 o 
   4   2  39     1413.57     1350.17     30.87 o 
  -3   3  39       43.09       57.20     18.65 o 
  -2   3  39      225.35      267.29     16.92 o 
  -1   3  39      300.48      361.08     19.34 o 
   0   3  39      118.32      158.10     15.49 o 
   1   3  39       26.70       55.64     16.74 o 
   2   3  39      197.70      267.49     20.03 o 
  -5   0  40      744.36      658.45     30.53 o 
  -4   0  40      946.31      814.62     32.31 o 
  -3   0  40     2356.06     2196.41     52.86 o 
  -2   0  40      567.03      542.20     27.59 o 
  -1   0  40      473.38      522.17     22.31 o 
   0   0  40       76.44       93.84     17.95 o 
   1   0  40     2618.60     2554.64     48.44 o 
   2   0  40     7194.60     7198.70    110.20 o 
   3   0  40      177.21      229.44     23.22 o 
   4   0  40       29.71       57.99     21.69 o 
   5   0  40     1516.43     1525.01     47.56 o 
  -5   1  40     1304.72     1301.87     28.24 o 
  -4   1  40      120.98      140.59     17.31 o 
  -3   1  40       91.50      116.97     13.83 o 
  -2   1  40      400.92      567.74     14.65 o 
  -1   1  40      397.62      478.54     12.50 o 
   0   1  40     1342.85     1326.16     25.52 o 
   1   1  40      146.52      165.77     15.97 o 
   2   1  40       16.69       52.90     15.31 o 
   3   1  40     1035.44     1086.68     25.94 o 
   4   1  40      633.72      653.59     22.84 o 
   5   1  40      311.32      361.84     19.72 o 
  -4   2  40       24.20       97.53     16.39 o 
  -3   2  40       89.24      170.28     15.01 o 
  -2   2  40      676.05      644.94     17.55 o 
  -1   2  40       44.66       66.60     12.72 o 
   0   2  40       26.92      116.17     18.04 o 
   1   2  40      112.36      184.77     21.13 o 
   2   2  40      320.16      396.88     19.64 o 
   3   2  40        7.31       31.27     16.31 o 
   4   2  40       72.53      107.23     20.07 o 
  -3   3  40       54.78       79.70     19.92 o 
  -2   3  40      648.20      615.60     20.03 o 
  -1   3  40     1214.33     1226.84     28.71 o 
   0   3  40      958.76      979.35     25.09 o 
   1   3  40      544.29      578.99     21.39 o 
   2   3  40       89.26      121.85     19.09 o 
  -5   1  41     1399.26     1433.69     30.21 o 
  -4   1  41     1249.51     1150.53     23.74 o 
  -3   1  41      399.43      339.49     16.14 o 
  -2   1  41      959.63      927.58     20.80 o 
  -1   1  41     1221.36     1224.57     19.98 o 
   0   1  41     1030.29     1072.14     23.44 o 
   1   1  41     1214.58     1200.57     25.52 o 
   2   1  41        3.12       17.94     14.64 o 
   3   1  41      411.07      459.78     19.83 o 
   4   1  41      719.76      735.52     23.95 o 
  -4   2  41      294.73      324.65     17.79 o 
  -3   2  41     2019.73     1891.22     30.97 o 
  -2   2  41     2069.73     2074.22     30.04 o 
  -1   2  41      598.66      633.06     18.77 o 
   0   2  41       32.67       48.68     13.24 o 
   1   2  41      630.79      641.96     25.53 o 
   2   2  41     2866.01     2676.68     43.42 o 
   3   2  41     1123.79     1053.98     28.38 o 
   4   2  41       33.44       24.49     17.81 o 
  -2   3  41        2.68       25.01     14.34 o 
  -1   3  41      189.19      267.88     19.49 o 
   0   3  41      449.26      497.23     18.21 o 
   1   3  41      160.27      248.87     19.58 o 
  -5   0  42      235.65      260.58     28.61 o 
  -4   0  42      439.79      428.24     28.58 o 
  -3   0  42      617.85      529.56     29.59 o 
  -2   0  42     1052.20     1056.40     40.49 o 
  -1   0  42     4614.88     4785.84     77.85 o 
   0   0  42     1449.13     1451.12     34.18 o 
   1   0  42        4.12       43.58     18.91 o 
   2   0  42     2355.91     2318.32     46.83 o 
   3   0  42     1731.64     1731.14     47.28 o 
   4   0  42     2476.96     2418.97     51.31 o 
  -5   1  42      314.74      360.63     20.27 o 
  -4   1  42      377.87      435.17     17.65 o 
  -3   1  42      541.65      526.26     19.67 o 
  -2   1  42      706.35      716.77     19.03 o 
  -1   1  42       99.38      159.88     13.93 o 
   0   1  42      982.41      972.87     22.57 o 
   1   1  42     1418.70     1444.33     28.26 o 
   2   1  42      394.36      406.92     18.31 o 
   3   1  42        0.28       16.27     15.85 o 
   4   1  42      213.69      286.75     21.46 o 
  -4   2  42      313.99      321.56     18.20 o 
  -3   2  42       17.37       75.66     14.21 o 
  -2   2  42      470.87      606.59     17.63 o 
  -1   2  42       40.26      116.59     17.24 o 
   0   2  42      250.96      266.04     15.56 o 
   1   2  42       33.40       60.69     21.60 o 
   2   2  42      206.01      310.45     20.46 o 
   3   2  42       72.40      116.82     18.83 o 
  -1   3  42      196.51      248.63     24.21 o 
   0   3  42      939.86      914.72     37.56 o 
   1   3  42     1810.39     1707.52     40.37 o 
  -4   1  43     1266.68     1137.97     24.33 o 
  -3   1  43     1679.76     1554.83     30.72 o 
  -2   1  43      384.58      448.14     18.42 o 
  -1   1  43       11.56       46.20     15.18 o 
   0   1  43      252.74      276.02     16.78 o 
   1   1  43     1475.14     1487.94     28.90 o 
   2   1  43      725.61      728.73     22.11 o 
   3   1  43      428.00      422.53     20.05 o 
   4   1  43       28.77       20.44     17.29 o 
  -3   2  43       53.56       43.56     14.39 o 
  -2   2  43      906.22      914.39     20.37 o 
  -1   2  43     1304.61     1392.83     30.19 o 
   0   2  43     1310.56     1301.28     26.64 o 
   1   2  43      388.04      364.91     19.41 o 
   2   2  43      196.62      213.08     19.74 o 
   3   2  43      663.84      630.58     23.36 o 
  -4   0  44     3240.07     2916.23     66.06 o 
  -3   0  44      869.91      809.41     34.09 o 
  -2   0  44        8.80       14.97     22.01 o 
  -1   0  44     1940.43     2005.19     42.17 o 
   0   0  44     1990.39     2046.85     42.24 o 
   1   0  44     2109.83     2149.50     44.82 o 
   2   0  44      523.53      571.30     29.16 o 
   3   0  44      252.43      290.07     26.35 o 
   4   0  44     1517.48     1426.08     39.66 o 
  -4   1  44        4.14       42.29     14.61 o 
  -3   1  44      371.16      400.94     17.32 o 
  -2   1  44     1735.03     1707.70     31.71 o 
  -1   1  44      298.22      327.91     17.81 o 
   0   1  44      170.43      252.59     17.00 o 
   1   1  44      507.80      542.80     19.72 o 
   2   1  44      721.18      710.70     22.22 o 
   3   1  44      953.69      934.86     25.70 o 
   4   1  44       40.65       68.66     18.42 o 
  -3   2  44        0.65       14.11     15.78 o 
  -2   2  44        7.74       53.65     15.17 o 
  -1   2  44        1.75       49.47     16.83 o 
   0   2  44      344.09      422.17     17.82 o 
   1   2  44       55.46       80.90     20.17 o 
   2   2  44       27.70       51.83     17.56 o 
  -4   1  45        1.91        9.47     14.54 o 
  -3   1  45      205.33      255.69     17.60 o 
  -2   1  45      772.99      877.04     28.40 o 
  -1   1  45     1065.08     1127.82     26.74 o 
   0   1  45      721.59      718.62     20.95 o 
   1   1  45        1.03       25.34     14.41 o 
   2   1  45      526.93      517.57     20.71 o 
   3   1  45      902.24      881.65     25.15 o 
  -3   2  45      589.06      570.94     37.51 o 
  -2   2  45      138.70      173.54     22.89 o 
  -1   2  45        4.52       27.28     16.73 o 
   0   2  45      892.55      914.64     23.29 o 
   1   2  45     1247.64     1167.14     27.71 o 
   2   2  45     1061.51      985.62     36.36 o 
  -4   0  46     1036.76      936.82     38.34 o 
  -3   0  46     2761.00     2519.15     60.54 o 
  -2   0  46      997.23     1033.41     50.96 o 
  -1   0  46      527.55      537.37     39.07 o 
   0   0  46      120.23      108.43     21.08 o 
   1   0  46     2239.93     2245.31     46.43 o 
   2   0  46     2763.57     2822.21     55.21 o 
   3   0  46      354.69      375.59     25.39 o 
  -3   1  46        6.95       29.91     14.35 o 
  -2   1  46      149.68      182.00     22.20 o 
  -1   1  46      315.55      409.22     19.05 o 
   0   1  46     1692.21     1679.96     30.75 o 
   1   1  46      228.58      267.95     18.99 o 
   2   1  46       18.81       49.76     16.46 o 
   3   1  46      669.54      675.94     23.41 o 
  -2   2  46       16.53       45.95     25.02 o 
  -1   2  46       52.63      111.78     18.50 o 
   0   2  46        0.81       58.72     17.46 o 
   1   2  46       21.44       53.76     19.08 o 
  -3   1  47     1053.78     1073.46     24.54 o 
  -2   1  47      176.85      246.59     28.63 o 
  -1   1  47      419.14      471.14     19.98 o 
   0   1  47     1636.48     1650.72     30.84 o 
   1   1  47     1067.68     1041.94     25.59 o 
   2   1  47       55.00       61.63     17.24 o 
  -1   2  47     1296.85     1321.80     30.79 o 
   0   2  47       82.13      117.72     18.49 o 
  -3   0  48      485.07      418.62     30.94 o 
  -2   0  48      513.73      507.93     41.90 o 
  -1   0  48     4280.74     4354.46    116.65 o 
   0   0  48      945.37      920.72     39.07 o 
   1   0  48      110.46      158.98     28.88 o 
   2   0  48      641.28      656.51     28.78 o 
  -2   1  48      139.69      159.15     27.63 o 
  -1   1  48       18.62       53.63     27.46 o 
   0   1  48      505.27      530.28     20.10 o 
   1   1  48      581.24      626.24     21.60 o 
   2   1  48      242.47      303.34     21.37 o 
  -2   1  49      768.61      764.23     34.03 o 
  -1   1  49      839.59      768.97     35.67 o 
   0   1  49        0.77       33.96     26.05 o 
   1   1  49      696.69      683.80     22.54 o 
  -1   0  50     2329.89     2340.31     77.01 o 
   0   0  50      935.94      926.95     40.77 o 
   1   0  50      472.59      487.94     28.31 o 
                                                 
